# Supplementary material for: Is quality of care a key predictor of perinatal health care utilization and patient satisfaction in Malawi?
Source: BMC Pregnancy Childbirth. 2017 May 22;17:150. doi: 10.1186/s12884-017-1331-7 (PMC5440969; doi:10.1186/s12884-017-1331-7)
Supplement: Additional file 1: — Data file. (XLSX 372 kb) [file 12884_2017_1331_MOESM1_ESM.xlsx]

## Sheet: Sheet1
quesno	Q13006a_RC	Q13006b_RC	Q13006c_RC	Q13006d_RC	Q13006f_RC	q13008	q13009	q13020a_RC	q13020b_RC	q13020c_RC	q13020d_RC	q13020e_RC	q13020f_RC	q13020g_RC	q13020h_RC	q13020i_RC	q13020j_RC	q13020k_RC	q13020m_RC	q13024	q13025	q13049b_RC	q13049d_RC	q13049e_RC	q13049f_RC	q13049g_RC	q13049i_RC	q13049k_RC	q13049l_RC	q13052	q13054a_RC	q13054b_RC	q13054c_RC	q13054d_RC	q13055	q13056	q13062a_RC	q13062b_RC	q13062c_RC	q13063	q13064	weight	mage	religion	ethnicity	married	educyr	read	paritygr
18	Yes	Yes	Yes	Yes	Yes	COMPLETE	VERY LIK	Yes	Yes	Yes	Yes	No	Yes	Yes	Yes	Yes	Yes	No	Yes	COMPLETE	VERY LIK	No	Yes	Yes	Yes	Yes	Yes	Yes	Yes	yes	Yes	Yes	No/IDK	Yes	COMPLETE	VERY LIK	Yes	Yes	Yes	COMPLETE	VERY LIK	0.005959	25	0	1	1	2	1	0
25	Yes	Yes	Yes	Yes	Yes	COMPLETE	VERY LIK	No	Yes	Yes	Yes	No	Yes	Yes	Yes	Yes	Yes	No	Yes	COMPLETE	VERY LIK	No	Yes	Yes	Yes	Yes	Yes	Yes	Yes	yes	Yes	Yes	Yes	Yes	COMPLETE	VERY LIK	Yes	Yes	Yes	COMPLETE	VERY LIK	0.005833	22	0	1	1	7	0	0
22								Yes	No	Yes	Yes	No	Yes	Yes	Yes	Yes	Yes	No	Yes	COMPLETE	VERY LIK																					0.006009	17	0	1	1	3	1	1
9	Yes	Yes	Yes	Yes	Yes	COMPLETE	VERY LIK	No	Yes	Yes	Yes	No	Yes	Yes	Yes	Yes	Yes	No	Yes	COMPLETE	VERY LIK	No	Yes	Yes	Yes	Yes	Yes	Yes	Yes	yes	Yes	No/IDK	Yes	Yes	COMPLETE	VERY LIK	Yes	Yes	Yes	COMPLETE	VERY LIK	0.005294	36	0	1	1	3	0	4
15	Yes	Yes	Yes	Yes	Yes	COMPLETE	VERY LIK	No	No	Yes	Yes	No	Yes	Yes	Yes	Yes	No	No	Yes	COMPLETE	VERY LIK	No	Yes	Yes	Yes	Yes	Yes	Yes	Yes	yes	Yes	Yes	Yes	Yes	COMPLETE	VERY LIK	Yes	Yes	Yes	COMPLETE	VERY LIK	0.005294	32	0	1	1	6	0	0
24	Yes	Yes	Yes	Yes	Yes	COMPLETE	VERY LIK	No	Yes	Yes	Yes	No	Yes	Yes	Yes	Yes	Yes	No	Yes	COMPLETE	VERY LIK																Yes	Yes	Yes	COMPLETE	VERY LIK	0.005833	37	0	1	1	0	1	4
13	Yes	Yes	Yes	Yes	Yes	COMPLETE	VERY LIK	Yes	Yes	Yes	Yes	No	Yes	Yes	Yes	Yes	No	No	Yes	COMPLETE	VERY LIK																Yes	Yes	Yes	COMPLETE	VERY LIK	0.005294	45	0	1	1	1	1	4
20	Yes	Yes	Yes	Yes	Yes	SOMEWHAT	VERY LIK	Yes	Yes	Yes	Yes	No	Yes	Yes	Yes	Yes	Yes	No	Yes	SOMEWHAT	SOMEWHAT	No	Yes	Yes	Yes	Yes	Yes	Yes	Yes	yes	No/IDK	No/IDK	No/IDK	Yes	SOMEWHAT	VERY LIK	No/IDK	No/IDK	Yes	COMPLETE	SOMEWHAT	0.006009	20	0	1	0	2	1	2
21	Yes	Yes	Yes	Yes	Yes	COMPLETE	SOMEWHAT	Yes	No	Yes	Yes	No	Yes	Yes	Yes	Yes	Yes	No	Yes	SOMEWHAT	SOMEWHAT	No	Yes	Yes	Yes	Yes	Yes	Yes	Yes	yes	Yes	Yes	Yes	Yes	SOMEWHAT	SOMEWHAT	No/IDK	Yes	Yes	SOMEWHAT	SOMEWHAT	0.006009	27	0	1	1	7	2	0
14	Yes	Yes	Yes	Yes	Yes	COMPLETE	VERY LIK	Yes	Yes	Yes	Yes	No	Yes	Yes	Yes	Yes	No	No	Yes	COMPLETE	VERY LIK	No	Yes	Yes	Yes	Yes	Yes	Yes	Yes	yes	Yes	Yes	Yes	Yes	COMPLETE	VERY LIK	Yes	Yes	Yes	COMPLETE	VERY LIK	0.005294	20	0	1	1	6	0	1
17	Yes	Yes	Yes	Yes	Yes	COMPLETE	VERY LIK	Yes	Yes	Yes	Yes	Yes	Yes	Yes	Yes	Yes	Yes	No	Yes	COMPLETE	VERY LIK	No	Yes	Yes	Yes	Yes	Yes	Yes	Yes	yes	Yes	Yes	No/IDK	Yes	COMPLETE	VERY LIK	Yes	Yes	Yes	COMPLETE	VERY LIK	0.005959	28	0	1	1	2	1	4
2	No/IDK	No/IDK	Yes	Yes	Yes	COMPLETE	VERY LIK	No	Yes	Yes	Yes	No	Yes	Yes	Yes	Yes	No	No	Yes	COMPLETE	VERY LIK																No/IDK	Yes	Yes	COMPLETE	VERY LIK	0.005399	18	0	1	1	3	1	2
8	Yes	Yes	Yes	Yes	Yes	COMPLETE	VERY LIK	No	Yes	Yes	Yes	No	Yes	Yes	Yes	Yes	Yes	No	Yes	COMPLETE	VERY LIK																Yes	Yes	Yes	COMPLETE	VERY LIK	0.005294	28	0	1	1	6	0	0
11	No/IDK	Yes	Yes	Yes	Yes	COMPLETE	VERY LIK															No	Yes	Yes	Yes	Yes	Yes	Yes	Yes	yes	Yes	No/IDK	No/IDK	Yes	COMPLETE	VERY LIK	No/IDK	Yes	Yes	COMPLETE	VERY LIK	0.005294	27	0	1	1	4	0	0
12	No/IDK	No/IDK	Yes	Yes	Yes	COMPLETE	VERY LIK	Yes	Yes	Yes	Yes	No	Yes	Yes	Yes	Yes	Yes	No	Yes	COMPLETE	VERY LIK																Yes	Yes	Yes	COMPLETE	VERY LIK	0.005294	19	0	1	1	6	0	1
3	Yes	Yes	Yes	Yes	Yes	COMPLETE	VERY LIK	No	Yes	Yes	Yes	No	Yes	Yes	Yes	Yes	No	No	Yes	COMPLETE	VERY LIK	No	Yes	Yes	Yes	Yes	Yes	Yes	Yes	no	Yes	Yes	Yes	Yes	COMPLETE	VERY LIK	Yes	Yes	Yes	COMPLETE	VERY LIK	0.005399	20	0	0	1	8	0	2
7	Yes	Yes	Yes	Yes	Yes	SOMEWHAT	SOMEWHAT	Yes	Yes	Yes	Yes	No	Yes	Yes	Yes	Yes	Yes	No	Yes	SOMEWHAT	SOMEWHAT	No	Yes	Yes	Yes	Yes	Yes	Yes	Yes	yes	Yes	Yes	Yes	Yes	COMPLETE	VERY LIK	Yes	Yes	Yes	COMPLETE	VERY LIK	0.005294	20	0	1	1	7	0	2
6	Yes	Yes	Yes	Yes	Yes	SOMEWHAT	SOMEWHAT	Yes	Yes	Yes	Yes	No	Yes	Yes	Yes	Yes	Yes	No	Yes	SOMEWHAT	SOMEWHAT																					0.005294	19	0	1	1	8	0	1
26	Yes	Yes	Yes	Yes	Yes	COMPLETE	VERY LIK	No	Yes	Yes	Yes	No	Yes	Yes	Yes	Yes	Yes	No	Yes	COMPLETE	SOMEWHAT	No	Yes	Yes	Yes	Yes	Yes	Yes	Yes	yes	Yes	Yes	Yes	Yes	COMPLETE	VERY LIK	Yes	Yes	Yes	COMPLETE	VERY LIK	0.005833	28	0	1	1	3	1	0
5	Yes	Yes	Yes	Yes	Yes	COMPLETE	VERY LIK	No	No	Yes	Yes	No	Yes	Yes	Yes	Yes	No	No	Yes	COMPLETE	VERY LIK	No	Yes	Yes	Yes	Yes	Yes	Yes	Yes						COMPLETE	VERY LIK	Yes	Yes	Yes	COMPLETE	VERY LIK	0.005399	24	0	1	1	4	1	0
10	No/IDK	Yes	Yes	Yes	Yes	COMPLETE	VERY LIK	No	Yes	Yes	Yes	No	Yes	Yes	Yes	Yes	Yes	No	Yes	COMPLETE	VERY LIK	No	Yes	Yes	Yes	Yes	Yes	Yes	Yes	no	Yes	No/IDK	Yes	Yes	COMPLETE	VERY LIK	Yes	Yes	Yes	COMPLETE	VERY LIK	0.005294	22	0	1	1	8	0	2
16	Yes	Yes	Yes	Yes	Yes	COMPLETE	VERY LIK															No	Yes	Yes	Yes	Yes	Yes	Yes	Yes	yes	Yes	Yes	Yes	Yes	COMPLETE	VERY LIK						0.005294	23	0	1	1	5	0	0
1	Yes	Yes	Yes	Yes	Yes	COMPLETE	VERY LIK	No	Yes	Yes	Yes	No	Yes	Yes	Yes	Yes	Yes	No	Yes	COMPLETE	VERY LIK																Yes	Yes	Yes	COMPLETE	VERY LIK	0.005399	22	2	1	1	2	0	1
4	No/IDK	Yes	Yes	Yes	Yes	COMPLETE	VERY LIK	No	Yes	Yes	Yes	No	Yes	Yes	Yes	Yes	Yes	No	Yes	COMPLETE	VERY LIK	No	Yes	Yes	Yes	Yes	Yes	Yes	Yes						COMPLETE	VERY LIK						0.005399	28	0	1	1	6	0	0
23	Yes	Yes	Yes	Yes	Yes	COMPLETE	VERY LIK	No	Yes	Yes	Yes	No	Yes	Yes	Yes	Yes	Yes	No	Yes	COMPLETE	VERY LIK	No	Yes	Yes	Yes	Yes	Yes	Yes	Yes	yes	Yes	Yes	Yes	Yes	COMPLETE	VERY LIK	Yes	Yes	Yes	COMPLETE	VERY LIK	0.005833	41	0	1	1	2	1	4
19	Yes	Yes	Yes	Yes	Yes	COMPLETE	VERY LIK	Yes	Yes	Yes	Yes	No	Yes	Yes	Yes	Yes	Yes	No	Yes	COMPLETE	VERY LIK	No	Yes	Yes	Yes	Yes	Yes	Yes	Yes	yes	Yes	Yes	No/IDK	Yes	COMPLETE	VERY LIK	Yes	Yes	Yes	COMPLETE	VERY LIK	0.005959	26	0	1	1	6	2	4
41	Yes	Yes	Yes	Yes	Yes	COMPLETE	VERY LIK	No	Yes	Yes	Yes	No	Yes	Yes	Yes	Yes	Yes	No	Yes	COMPLETE	VERY LIK	No	Yes	Yes	Yes	Yes	Yes	Yes	Yes	yes	Yes	Yes	No/IDK	Yes	COMPLETE	VERY LIK	Yes	Yes	Yes	COMPLETE	VERY LIK	0.005505	19	0	1	1	7	0	1
58	Yes	Yes	Yes	Yes	Yes	SOMEWHAT	SOMEWHAT	No	No	Yes	Yes	No	Yes	Yes	Yes	Yes	Yes	No	Yes	COMPLETE	VERY LIK	No	Yes	Yes	Yes	Yes	Yes	Yes	Yes	yes	Yes	Yes	Yes	Yes	COMPLETE	VERY LIK	Yes	Yes	Yes	COMPLETE	VERY LIK	0.005237	34	0	1	1	1	1	0
59	Yes	Yes	Yes	Yes	Yes	COMPLETE	VERY LIK	No	No	Yes	Yes	No	Yes	Yes	Yes	Yes	Yes	No	Yes	COMPLETE	SOMEWHAT	No	Yes	Yes	Yes	Yes	Yes	Yes	Yes	no	Yes	Yes	Yes	Yes	SOMEWHAT	SOMEWHAT	Yes	Yes	Yes	COMPLETE	VERY LIK	0.005237	31	1	1	1	5	0	0
48	Yes	Yes	Yes	Yes	Yes	SOMEWHAT	VERY LIK	No	No	No	Yes	Yes	No	Yes	No	No	No	Yes	Yes	NEITHER	SOMEWHAT	No	Yes	Yes	Yes	Yes	Yes	Yes	Yes	no	Yes	Yes	No/IDK	Yes	SOMEWHAT	VERY LIK	Yes	Yes	Yes	SOMEWHAT	VERY LIK	0.005505	30	0	0	1	4	0	0
54	No/IDK	Yes	Yes	Yes	Yes	COMPLETE	VERY LIK	Yes	Yes	Yes	Yes	No	Yes	Yes	Yes	Yes	Yes	No	Yes	COMPLETE	VERY LIK	No	Yes	Yes	Yes	Yes	Yes	Yes	Yes	yes	Yes	No/IDK	Yes	Yes	COMPLETE	VERY LIK	Yes	Yes	Yes	COMPLETE	VERY LIK	0.005432	20	0	1	1	7	0	1
31	Yes	Yes	Yes	Yes	Yes	COMPLETE	VERY LIK	Yes	Yes	Yes	Yes	No	Yes	Yes	Yes	Yes	Yes	No	Yes	COMPLETE	VERY LIK	No	Yes	Yes	Yes	Yes	Yes	Yes	Yes	yes	Yes	Yes	No/IDK	Yes	COMPLETE	SOMEWHAT	Yes	Yes	Yes	SOMEWHAT	VERY LIK	0.005505	18	1	1	1	0	1	1
57	Yes	Yes	Yes	Yes	Yes	SOMEWHAT	SOMEWHAT	No	No	Yes	Yes	No	Yes	Yes	Yes	Yes	Yes	No	Yes	COMPLETE	VERY LIK	No	Yes	Yes	Yes	Yes	Yes	Yes	Yes	yes	Yes	Yes	Yes	Yes	COMPLETE	VERY LIK	Yes	Yes	Yes	COMPLETE	VERY LIK	0.005505	18	1	1	1	8	0	1
60	Yes	Yes	Yes	Yes	Yes	COMPLETE	VERY LIK	No	No	Yes	Yes	No	Yes	Yes	Yes	Yes	Yes	No	Yes	COMPLETE	VERY LIK	No	Yes	Yes	Yes	Yes	Yes	Yes	Yes	yes	Yes	Yes	Yes	Yes	COMPLETE	VERY LIK	Yes	Yes	Yes	COMPLETE	VERY LIK	0.005237	25	1	1	1	8	0	0
47	Yes	Yes	Yes	Yes	Yes	SOMEWHAT	VERY LIK	No	Yes	Yes	Yes	No	Yes	Yes	Yes	Yes	No	No	Yes	SOMEWHAT	SOMEWHAT	No	Yes	Yes	Yes	Yes	Yes	Yes	Yes	no	Yes	Yes	No/IDK	Yes	SOMEWHAT	VERY LIK	Yes	Yes	Yes	SOMEWHAT	VERY LIK	0.005505	32	0	0	1	2	1	4
39	Yes	Yes	Yes	Yes	Yes	COMPLETE	VERY LIK	No	Yes	Yes	Yes	Yes	Yes	Yes	Yes	Yes	Yes	Yes	Yes	SOMEWHAT	SOMEWHAT	No	Yes	Yes	Yes	Yes	Yes	Yes	Yes	yes	Yes	Yes	No/IDK	Yes	COMPLETE	VERY LIK	No/IDK	Yes	Yes	COMPLETE	VERY LIK	0.005505	16	0	0	1	7	0	1
61	Yes	Yes	Yes	Yes	Yes	SOMEWHAT	SOMEWHAT	No	No	Yes	Yes	No	Yes	Yes	Yes	Yes	Yes	No	Yes	COMPLETE	SOMEWHAT	No	Yes	Yes	Yes	Yes	Yes	Yes	Yes	yes	Yes	Yes	Yes	Yes	COMPLETE	VERY LIK	Yes	Yes	Yes	COMPLETE	VERY LIK	0.005237	20	0	1	1	8	0	0
34	Yes	Yes	Yes	Yes	Yes	COMPLETE	VERY LIK	Yes	Yes	Yes	Yes	No	Yes	Yes	Yes	Yes	No	No	Yes	COMPLETE	VERY LIK	No	Yes	Yes	Yes	Yes	Yes	Yes	Yes	yes	Yes	Yes	No/IDK	Yes	COMPLETE	VERY LIK	Yes	Yes	Yes	COMPLETE	VERY LIK	0.005505	19	0	1	1	8	2	1
51	Yes	Yes	Yes	Yes	Yes	SOMEWHAT	SOMEWHAT	No	No	Yes	Yes	No	Yes	Yes	Yes	Yes	No	No	Yes	SOMEWHAT	VERY LIK	No	Yes	Yes	Yes	Yes	Yes	Yes	Yes	no	Yes	Yes	Yes	Yes	SOMEWHAT	VERY LIK	Yes	Yes	Yes	COMPLETE	VERY LIK	0.005432	29	0	1	1	5	0	0
52	Yes	Yes	Yes	Yes	Yes	SOMEWHAT	SOMEWHAT	Yes	Yes	Yes	Yes	No	Yes	Yes	Yes	Yes	Yes	No	Yes	SOMEWHAT	SOMEWHAT	No	Yes	Yes	Yes	Yes	Yes	Yes	Yes	yes	Yes	Yes	Yes	Yes	SOMEWHAT	SOMEWHAT	Yes	Yes	Yes	SOMEWHAT	SOMEWHAT	0.005432	25	2	1	1	0	1	0
40	Yes	Yes	Yes	Yes	Yes	COMPLETE	VERY LIK	Yes	Yes	Yes	Yes	No	Yes	Yes	Yes	Yes	Yes	No	Yes	COMPLETE	VERY LIK	No	Yes	Yes	Yes	Yes	Yes	Yes	Yes	yes	Yes	Yes	No/IDK	Yes	COMPLETE	VERY LIK	Yes	Yes	Yes	COMPLETE	VERY LIK	0.005505	25	0	1	1	6	0	2
42	Yes	Yes	Yes	Yes	Yes	COMPLETE	VERY LIK	No	Yes	Yes	Yes	No	Yes	Yes	Yes	Yes	Yes	No	Yes	COMPLETE	VERY LIK	No	Yes	Yes	Yes	Yes	Yes	Yes	Yes	yes	Yes	Yes	Yes	Yes	COMPLETE	VERY LIK	Yes	Yes	Yes	COMPLETE	VERY LIK	0.005505	29	0	0	1	5	0	0
32	Yes	Yes	Yes	Yes	Yes	COMPLETE	VERY LIK	No	No	Yes	Yes	No	Yes	Yes	Yes	Yes	No	No	Yes	COMPLETE	VERY LIK	No	Yes	Yes	Yes	Yes	Yes	Yes	Yes	yes	Yes	Yes	No/IDK	Yes	COMPLETE	VERY LIK	Yes	Yes	Yes	COMPLETE	VERY LIK	0.005505	38	0	1	1	1	1	0
50	Yes	Yes	Yes	Yes	Yes	SOMEWHAT	VERY LIK	No	Yes	Yes	Yes	No	Yes	Yes	Yes	Yes	No	No	Yes	SOMEWHAT	VERY LIK	No	Yes	Yes	Yes	Yes	Yes	Yes	Yes	yes	Yes	Yes	Yes	Yes	SOMEWHAT	SOMEWHAT	Yes	Yes	Yes	SOMEWHAT	SOMEWHAT	0.005432	39	2	1	1	8	0	4
35	Yes	Yes	Yes	Yes	Yes	COMPLETE	VERY LIK	No	Yes	Yes	Yes	No	Yes	Yes	Yes	Yes	Yes	No	Yes	COMPLETE	VERY LIK	No	Yes	Yes	Yes	Yes	Yes	Yes	Yes	yes	Yes	Yes	No/IDK	Yes	COMPLETE	VERY LIK	Yes	Yes	Yes	COMPLETE	VERY LIK	0.005505	23	0	1	1	1	1	2
46	Yes	Yes	Yes	Yes	Yes	COMPLETE	VERY LIK	Yes	Yes	Yes	Yes	No	Yes	Yes	Yes	Yes	No	No	Yes	COMPLETE	VERY LIK	No	Yes	Yes	Yes	Yes	Yes	Yes	Yes	yes	Yes	Yes	Yes	Yes	COMPLETE	VERY LIK	Yes	Yes	Yes	COMPLETE	VERY LIK	0.005505	18	0	0	1	4	2	1
38	No/IDK	Yes	Yes	Yes	Yes	COMPLETE	VERY LIK															No	Yes	Yes	Yes	Yes	Yes	Yes	Yes	yes	Yes	Yes	No/IDK	Yes	COMPLETE	VERY LIK	No/IDK	Yes	Yes	COMPLETE	VERY LIK	0.005505	23	0	1	1	6	0	0
29	Yes	Yes	Yes	Yes	Yes	SOMEWHAT	SOMEWHAT	Yes	Yes	Yes	Yes	No	Yes	Yes	Yes	Yes	Yes	No	Yes	SOMEWHAT	SOMEWHAT																Yes	Yes	Yes	COMPLETE	SOMEWHAT	0.005505	19	0	1	1	5	2	2
49	Yes	Yes	Yes	Yes	Yes	SOMEWHAT	SOMEWHAT	No	No	No	No	Yes	No	Yes	No	No	No	Yes	Yes	SOMEWHAT	SOMEWHAT	No	Yes	Yes	Yes	Yes	Yes	Yes	Yes	yes	Yes	Yes	No/IDK	Yes	SOMEWHAT	SOMEWHAT	Yes	Yes	Yes	SOMEWHAT	SOMEWHAT	0.005432	28	2	1	1	0	1	2
37	Yes	Yes	Yes	Yes	Yes	COMPLETE	VERY LIK	Yes	Yes	Yes	Yes	No	Yes	Yes	Yes	Yes	Yes	No	Yes	COMPLETE	VERY LIK	No	Yes	Yes	Yes	Yes	Yes	Yes	Yes	no	Yes	Yes	No/IDK	Yes	SOMEWHAT	SOMEWHAT	Yes	Yes	Yes	COMPLETE	VERY LIK	0.005505	18	0	1	1	4	0	1
28	Yes	Yes	Yes	Yes	Yes	COMPLETE	VERY LIK	Yes	Yes	Yes	Yes	No	Yes	Yes	Yes	Yes	Yes	No	Yes	COMPLETE	SOMEWHAT																Yes	Yes	Yes	COMPLETE	VERY LIK	0.005505	26	0	0	1	4	2	0
33	Yes	Yes	Yes	Yes	Yes	COMPLETE	VERY LIK	No	Yes	Yes	Yes	No	Yes	Yes	Yes	Yes	Yes	No	Yes	COMPLETE	VERY LIK	No	Yes	Yes	Yes	Yes	Yes	Yes	Yes	yes	Yes	Yes	No/IDK	Yes	COMPLETE	VERY LIK	Yes	Yes	Yes	COMPLETE	VERY LIK	0.005505	25	0	1	1	5	2	0
30	Yes	Yes	Yes	Yes	Yes	SOMEWHAT	SOMEWHAT	Yes	Yes	Yes	Yes	No	Yes	Yes	Yes	Yes	Yes	No	Yes	COMPLETE	VERY LIK	No	Yes	Yes	Yes	Yes	Yes	Yes	Yes	yes	Yes	Yes	No/IDK	Yes	COMPLETE	SOMEWHAT	Yes	Yes	Yes	COMPLETE	SOMEWHAT	0.005505	28	0	1	1	5	0	0
55	Yes	Yes	Yes	Yes	Yes	COMPLETE	VERY LIK	Yes	Yes	Yes	Yes	No	Yes	Yes	Yes	Yes	Yes	No	Yes	COMPLETE	VERY LIK	No	Yes	Yes	Yes	Yes	Yes	Yes	Yes	yes	Yes	Yes	Yes	Yes	COMPLETE	VERY LIK	No/IDK	Yes	Yes	SOMEWHAT	SOMEWHAT	0.005432	22	0	0	1	8	0	2
53	Yes	Yes	Yes	Yes	Yes	COMPLETE	VERY LIK	Yes	Yes	Yes	Yes	Yes	Yes	Yes	Yes	Yes	Yes	No	Yes	COMPLETE	VERY LIK	No	Yes	Yes	Yes	Yes	Yes	Yes	Yes	yes	No/IDK	No/IDK	No/IDK	Yes	SOMEWHAT	SOMEWHAT	Yes	Yes	Yes	COMPLETE	VERY LIK	0.005432	29	0	1	1	0	1	4
44	Yes	Yes	Yes	Yes	Yes	COMPLETE	VERY LIK	Yes	Yes	Yes	Yes	No	Yes	Yes	Yes	Yes	Yes	No	Yes	COMPLETE	VERY LIK	No	Yes	Yes	Yes	Yes	Yes	Yes	Yes	yes	Yes	Yes	Yes	Yes	COMPLETE	VERY LIK	Yes	Yes	Yes	SOMEWHAT	VERY LIK	0.005505	15	0	0	1	7	0	1
36	Yes	Yes	Yes	Yes	Yes	COMPLETE	VERY LIK	No	Yes	Yes	Yes	No	Yes	Yes	Yes	Yes	Yes	No	Yes	COMPLETE	VERY LIK	No	Yes	Yes	Yes	Yes	Yes	Yes	Yes	yes	Yes	Yes	No/IDK	Yes	COMPLETE	VERY LIK	Yes	Yes	Yes	COMPLETE	VERY LIK	0.005505	25	0	1	1	4	2	1
27	Yes	Yes	Yes	Yes	Yes	COMPLETE	VERY LIK	Yes	Yes	Yes	Yes	No	Yes	Yes	Yes	Yes	Yes	No	Yes	SOMEWHAT	SOMEWHAT	No	Yes	Yes	Yes	Yes	Yes	Yes	Yes	yes	Yes	Yes	No/IDK	Yes	COMPLETE	VERY LIK	Yes	Yes	Yes	SOMEWHAT	VERY LIK	0.005505	26	0	1	1	4	0	2
56	Yes	Yes	Yes	Yes	Yes	COMPLETE	VERY LIK	No	No	Yes	Yes	Yes	Yes	Yes	No	No	No	Yes	Yes	SOMEWHAT	NEITHER	No	Yes	Yes	Yes	Yes	Yes	Yes	Yes	yes	Yes	Yes	Yes	Yes	SOMEWHAT	SOMEWHAT	Yes	Yes	Yes	COMPLETE	VERY LIK	0.005505	33	1	1	1	0	1	4
45	Yes	Yes	Yes	Yes	Yes	COMPLETE	VERY LIK	Yes	Yes	Yes	Yes	No	Yes	Yes	Yes	Yes	Yes	No	Yes	COMPLETE	VERY LIK	No	Yes	Yes	Yes	Yes	Yes	Yes	Yes	yes	Yes	Yes	Yes	Yes	COMPLETE	VERY LIK	Yes	Yes	Yes	COMPLETE	VERY LIK	0.005505	19	0	1	1	6	2	2
43	Yes	Yes	Yes	Yes	Yes	COMPLETE	VERY LIK	Yes	Yes	Yes	Yes	No	Yes	Yes	Yes	Yes	Yes	No	Yes	COMPLETE	VERY LIK	No	Yes	Yes	Yes	Yes	Yes	Yes	Yes	yes	Yes	Yes	Yes	Yes	COMPLETE	VERY LIK	Yes	Yes	Yes	COMPLETE	VERY LIK	0.005505	42	0	1	1	0	1	4
1402	Yes	No/IDK	Yes	No/IDK	Yes	COMPLETE	VERY LIK	No	No	Yes	Yes	No	Yes	Yes	Yes	Yes	Yes	No	Yes	COMPLETE	VERY LIK																					0.006674	20	0	1	1	0	1	0
83	Yes	Yes	Yes	Yes	Yes	COMPLETE	VERY LIK	Yes	Yes	Yes	Yes	No	Yes	Yes	Yes	Yes	Yes	No	Yes	COMPLETE	VERY LIK	No	Yes	Yes	Yes	Yes	Yes	Yes	Yes	yes	Yes	Yes	Yes	Yes	COMPLETE	VERY LIK						0.005559	19	0	1	1	7	0	1
84	Yes	Yes	Yes	Yes	Yes	COMPLETE	VERY LIK	Yes	Yes	Yes	Yes	No	Yes	Yes	Yes	Yes	Yes	No	Yes	COMPLETE	VERY LIK	No	Yes	Yes	Yes	Yes	Yes	Yes	Yes	yes	Yes	Yes	Yes	Yes	COMPLETE	VERY LIK						0.005559	24	0	1	1	5	2	2
1400	Yes	Yes	Yes	Yes	Yes	COMPLETE	VERY LIK	No	Yes	Yes	Yes	No	Yes	Yes	Yes	Yes	Yes	No	Yes	COMPLETE	VERY LIK	No	Yes	Yes	Yes	Yes	Yes	Yes	Yes	yes	Yes	No/IDK	Yes	Yes	COMPLETE	VERY LIK	No/IDK	Yes	Yes	COMPLETE	VERY LIK	0.006674	34	0	1	1	7	0	0
67	Yes	Yes	Yes	Yes	Yes	COMPLETE	VERY LIK	Yes	Yes	Yes	Yes	No	Yes	Yes	Yes	Yes	Yes	No	Yes	COMPLETE	VERY LIK	No	Yes	Yes	Yes	Yes	Yes	Yes	Yes	yes	Yes	Yes	Yes	Yes	COMPLETE	VERY LIK	Yes	Yes	Yes	COMPLETE	VERY LIK	0.005372	27	0	1	1	7	0	0
77	Yes	Yes	Yes	Yes	Yes	COMPLETE	VERY LIK	Yes	Yes	Yes	Yes	No	Yes	Yes	Yes	Yes	Yes	No	Yes	COMPLETE	VERY LIK	No	Yes	Yes	Yes	Yes	Yes	Yes	Yes	yes	Yes	Yes	Yes	Yes	COMPLETE	VERY LIK	Yes	Yes	Yes	COMPLETE	VERY LIK	0.00519	22	0	1	1	8	0	1
1399	Yes	Yes	Yes	Yes	Yes	COMPLETE	VERY LIK	Yes	Yes	Yes	Yes	No	Yes	Yes	Yes	Yes	Yes	No	Yes	COMPLETE	VERY LIK	No	Yes	Yes	Yes	Yes	Yes	Yes	Yes	yes	No/IDK	No/IDK	Yes	Yes	SOMEWHAT	SOMEWHAT	Yes	Yes	Yes	COMPLETE	SOMEWHAT	0.006674	25	0	0	0	0	1	0
68	Yes	Yes	Yes	Yes	Yes	COMPLETE	VERY LIK	No	No	Yes	Yes	No	Yes	Yes	Yes	Yes	No	No	Yes	COMPLETE	VERY LIK	No	Yes	Yes	Yes	Yes	Yes	Yes	Yes	yes	Yes	Yes	No/IDK	Yes	COMPLETE	VERY LIK	Yes	Yes	Yes	COMPLETE	VERY LIK	0.005372	36	1	1	1	2	0	0
1397	Yes	Yes	Yes	Yes	Yes	COMPLETE	VERY LIK	No	Yes	Yes	Yes	No	Yes	Yes	Yes	Yes	No	No	Yes	SOMEWHAT	VERY LIK	No	Yes	Yes	Yes	Yes	Yes	Yes	Yes	no	Yes	Yes	No/IDK	Yes	SOMEWHAT	VERY LIK	Yes	Yes	Yes	SOMEWHAT	VERY LIK	0.006674	26	0	1	0	7	0	2
65	Yes	Yes	Yes	Yes	Yes	COMPLETE	VERY LIK	No	No	Yes	Yes	No	Yes	Yes	Yes	Yes	Yes	No	Yes	COMPLETE	VERY LIK	No	Yes	Yes	Yes	Yes	Yes	Yes	Yes	yes	Yes	Yes	Yes	Yes	COMPLETE	VERY LIK	Yes	Yes	Yes	COMPLETE	VERY LIK	0.005996	31	0	1	1	7	0	0
82	Yes	Yes	Yes	Yes	Yes	COMPLETE	VERY LIK	Yes	Yes	Yes	Yes	No	Yes	Yes	Yes	Yes	Yes	No	Yes	COMPLETE	VERY LIK	No	Yes	Yes	Yes	Yes	Yes	Yes	Yes	yes	Yes	Yes	Yes	Yes	COMPLETE	VERY LIK	Yes	Yes	Yes	COMPLETE	VERY LIK	0.005559	32	0	1	1	0	1	4
64	Yes	Yes	Yes	Yes	Yes	COMPLETE	VERY LIK	No	Yes	Yes	Yes	No	Yes	Yes	Yes	Yes	Yes	No	Yes	COMPLETE	VERY LIK	No	Yes	Yes	Yes	Yes	Yes	Yes	Yes	yes	Yes	Yes	Yes	Yes	COMPLETE	VERY LIK	Yes	Yes	Yes	COMPLETE	VERY LIK	0.005996	24	1	1	1	4	0	1
1401	Yes	Yes	Yes	Yes	Yes	COMPLETE	VERY LIK	Yes	Yes	Yes	Yes	No	Yes	Yes	Yes	Yes	No	Yes	Yes	COMPLETE	VERY LIK																					0.006674	18	1	1	0	6	0	1
81	Yes	Yes	Yes	Yes	Yes	COMPLETE	VERY LIK	Yes	Yes	Yes	Yes	No	Yes	Yes	Yes	Yes	Yes	No	Yes	COMPLETE	VERY LIK	No	Yes	Yes	Yes	Yes	Yes	Yes	Yes	yes	Yes	Yes	Yes	Yes	COMPLETE	VERY LIK	Yes	Yes	Yes	COMPLETE	VERY LIK	0.005559	21	0	1	1	0	1	0
78	Yes	Yes	Yes	Yes	Yes	COMPLETE	VERY LIK	No	Yes	Yes	Yes	No	Yes	Yes	Yes	Yes	Yes	No	Yes	COMPLETE	VERY LIK	No	Yes	Yes	Yes	Yes	Yes	Yes	Yes	yes	Yes	Yes	Yes	Yes	COMPLETE	VERY LIK	Yes	Yes	Yes	COMPLETE	VERY LIK	0.00519	20	0	0	1	4	2	2
70	Yes	Yes	Yes	Yes	Yes	COMPLETE	VERY LIK	Yes	Yes	Yes	Yes	No	Yes	Yes	Yes	Yes	Yes	No	Yes	COMPLETE	VERY LIK																					0.005372	17	0	1	1	4	2	1
66	Yes	Yes	Yes	Yes	Yes	COMPLETE	VERY LIK	Yes	Yes	Yes	Yes	No	Yes	Yes	Yes	Yes	Yes	No	Yes	COMPLETE	VERY LIK	No	Yes	Yes	Yes	Yes	Yes	Yes	Yes	yes	Yes	Yes	Yes	Yes	COMPLETE	VERY LIK	Yes	Yes	Yes	COMPLETE	VERY LIK	0.005372	32	0	1	1	4	0	0
69	Yes	Yes	Yes	Yes	Yes	COMPLETE	SOMEWHAT	No	Yes	Yes	Yes	No	Yes	Yes	Yes	Yes	No	No	Yes	SOMEWHAT	VERY LIK	No	Yes	Yes	Yes	Yes	Yes	Yes	Yes	no	Yes	Yes	No/IDK	Yes	SOMEWHAT	VERY LIK	Yes	Yes	Yes	COMPLETE	VERY LIK	0.005372	40	0	1	1	5	0	4
1398	Yes	Yes	Yes	Yes	Yes	COMPLETE	VERY LIK	Yes	Yes	Yes	Yes	No	Yes	Yes	Yes	Yes	Yes	No	Yes	COMPLETE	VERY LIK	No	Yes	Yes	Yes	Yes	Yes	Yes	Yes	yes	Yes	Yes	Yes	Yes	SOMEWHAT	SOMEWHAT	Yes	Yes	Yes	COMPLETE	VERY LIK	0.006674	21	2	1	1	6	0	2
72	Yes	Yes	Yes	Yes	Yes	COMPLETE	VERY LIK	Yes	Yes	Yes	Yes	No	Yes	Yes	Yes	Yes	Yes	No	Yes	COMPLETE	VERY LIK	No	Yes	Yes	Yes	Yes	Yes	Yes	Yes	yes	Yes	Yes	No/IDK	Yes	COMPLETE	VERY LIK						0.005372	26	0	1	1	0	1	0
86	Yes	Yes	Yes	Yes	Yes	COMPLETE	SOMEWHAT	No	Yes	Yes	Yes	No	Yes	Yes	Yes	Yes	No	No	Yes	SOMEWHAT	VERY LIK	No	Yes	Yes	Yes	Yes	Yes	Yes	Yes	yes	Yes	Yes	No/IDK	Yes	COMPLETE	VERY LIK	Yes	Yes	Yes	COMPLETE	VERY LIK	0.005559	18	1	1	1	6	1	1
76	Yes	Yes	Yes	Yes	Yes	COMPLETE	VERY LIK	No	Yes	Yes	Yes	No	Yes	Yes	Yes	Yes	No	No	Yes	COMPLETE	VERY LIK																Yes	Yes	Yes	COMPLETE	VERY LIK	0.00519	18	0	1	0	7	0	1
74	Yes	Yes	Yes	Yes	Yes	COMPLETE	VERY LIK	No	Yes	Yes	Yes	No	Yes	Yes	Yes	Yes	Yes	No	Yes	COMPLETE	VERY LIK	No	Yes	Yes	Yes	Yes	Yes	Yes	Yes	yes	Yes	Yes	Yes	Yes	COMPLETE	VERY LIK	Yes	Yes	Yes	SOMEWHAT	VERY LIK	0.00519	25	0	1	1	7	0	0
85	Yes	Yes	Yes	Yes	Yes	SOMEWHAT	VERY LIK	No	No	Yes	Yes	No	Yes	Yes	Yes	Yes	No	No	Yes	SOMEWHAT	VERY LIK	No	Yes	Yes	Yes	Yes	Yes	Yes	Yes	no	Yes	Yes	No/IDK	Yes	SOMEWHAT	VERY LIK	Yes	Yes	Yes	SOMEWHAT	VERY LIK	0.005559	26	1	1	0	4	2	0
80	Yes	Yes	Yes	Yes	Yes	SOMEWHAT	SOMEWHAT	No	No	Yes	Yes	No	Yes	Yes	Yes	Yes	Yes	No	Yes	COMPLETE	VERY LIK																Yes	Yes	Yes	SOMEWHAT	SOMEWHAT	0.00519	30	1	1	0	0	1	1
1404	Yes	Yes	Yes	Yes	Yes	COMPLETE	VERY LIK	No	Yes	Yes	No	Yes	Yes	Yes	Yes	Yes	Yes	Yes	Yes	COMPLETE	VERY LIK	No	Yes	Yes	Yes	Yes	Yes	Yes	Yes	yes	Yes	Yes	Yes	Yes	COMPLETE	VERY LIK						0.006674	20	0	0	1	6	0	1
62	Yes	Yes	Yes	Yes	Yes	COMPLETE	VERY LIK	No	No	Yes	Yes	No	Yes	Yes	Yes	Yes	Yes	No	Yes	COMPLETE	VERY LIK	No	Yes	Yes	Yes	Yes	Yes	Yes	Yes	yes	Yes	Yes	Yes	Yes	COMPLETE	VERY LIK	Yes	Yes	Yes	COMPLETE	VERY LIK	0.005996	26	1	1	0	8	0	0
1403	No/IDK	Yes	Yes	Yes	Yes	COMPLETE	VERY LIK	Yes	Yes	Yes	Yes	No	Yes	Yes	Yes	Yes	Yes	Yes	Yes	COMPLETE	VERY LIK	No	Yes	Yes	Yes	Yes	Yes	Yes	Yes	yes	Yes	Yes	Yes	Yes	COMPLETE	VERY LIK						0.006674	18	0	1	1	6	0	1
75	Yes	Yes	Yes	Yes	Yes	COMPLETE	VERY LIK	No	Yes	Yes	Yes	No	Yes	Yes	Yes	Yes	No	No	Yes	COMPLETE	VERY LIK	No	Yes	Yes	Yes	Yes	Yes	Yes	Yes	yes	Yes	Yes	Yes	Yes	COMPLETE	VERY LIK	Yes	Yes	Yes	COMPLETE	VERY LIK	0.00519	23	0	1	0	4	0	2
63	Yes	Yes	Yes	Yes	Yes	COMPLETE	VERY LIK	No	Yes	Yes	Yes	No	Yes	Yes	Yes	Yes	Yes	No	Yes	COMPLETE	VERY LIK	No	Yes	Yes	Yes	Yes	Yes	Yes	Yes	yes	Yes	Yes	Yes	Yes	COMPLETE	VERY LIK	Yes	Yes	Yes	COMPLETE	VERY LIK	0.005996	38	0	1	0	6	0	4
73	Yes	Yes	Yes	Yes	Yes	COMPLETE	VERY LIK	Yes	Yes	Yes	Yes	No	Yes	Yes	Yes	Yes	No	No	Yes	COMPLETE	VERY LIK	No	Yes	Yes	Yes	Yes	No/IDK	Yes	Yes	yes	Yes	Yes	Yes	Yes	COMPLETE	VERY LIK	Yes	Yes	Yes	COMPLETE	VERY LIK	0.00519	28	0	1	1	2	0	0
1396	Yes	Yes	Yes	Yes	Yes	SOMEWHAT	VERY LIK	No	Yes	Yes	Yes	No	Yes	Yes	Yes	Yes	No	No	Yes	SOMEWHAT	VERY LIK	No	Yes	Yes	Yes	Yes	Yes	Yes	Yes	yes	Yes	Yes	No/IDK	Yes	COMPLETE	VERY LIK	Yes	Yes	Yes	COMPLETE	VERY LIK	0.006674	24	0	1	1	3	0	0
79	Yes	Yes	Yes	Yes	Yes	COMPLETE	SOMEWHAT	No	No	Yes	Yes	No	Yes	Yes	Yes	Yes	Yes	No	Yes	COMPLETE	VERY LIK	No	Yes	Yes	Yes	Yes	Yes	Yes	Yes	yes	Yes	Yes	Yes	Yes	COMPLETE	VERY LIK	Yes	Yes	Yes	COMPLETE	VERY LIK	0.00519	27	0	0	1	4	0	2
71	Yes	Yes	Yes	Yes	Yes	COMPLETE	VERY LIK	Yes	Yes	Yes	Yes	No	Yes	Yes	Yes	Yes	Yes	No	No	COMPLETE	VERY LIK																Yes	Yes	Yes	COMPLETE	VERY LIK	0.005372	19	0	1	1	2	0	1
1395	Yes	Yes	Yes	Yes	Yes	COMPLETE	VERY LIK	No	Yes	Yes	Yes	No	Yes	Yes	Yes	Yes	No	No	Yes	COMPLETE	VERY LIK	No	Yes	Yes	Yes	Yes	Yes	Yes	Yes	no	Yes	Yes	No/IDK	Yes	SOMEWHAT	VERY LIK	Yes	Yes	Yes	SOMEWHAT	VERY LIK	0.006674	24	0	1	1	3	1	0
95	Yes	Yes	Yes	Yes	Yes	SOMEWHAT	VERY LIK	No	Yes	Yes	Yes	Yes	Yes	Yes	Yes	Yes	Yes	Yes	Yes	SOMEWHAT	SOMEWHAT	No	No/IDK	Yes	Yes	Yes	Yes	Yes	Yes	yes	Yes	Yes	Yes	Yes	COMPLETE	VERY LIK						0.005507	24	1	1	1	5	0	0
117	Yes	Yes	Yes	Yes	Yes	COMPLETE	SOMEWHAT	No	No	Yes	Yes	Yes	Yes	Yes	No	No	Yes	Yes	Yes	SOMEWHAT	SOMEWHAT	No	Yes	Yes	Yes	Yes	Yes	Yes	Yes	yes	Yes	No/IDK	Yes	Yes	COMPLETE	VERY LIK						0.005477	20	1	1	1	7	2	1
119	Yes	Yes	Yes	Yes	Yes	COMPLETE	VERY LIK	Yes	Yes	Yes	Yes	Yes	Yes	Yes	Yes	Yes	Yes	No	Yes	COMPLETE	VERY LIK	No	Yes	Yes	Yes	Yes	Yes	Yes	Yes	yes	Yes	Yes	Yes	Yes	COMPLETE	VERY LIK	Yes	Yes	Yes	COMPLETE	VERY LIK	0.005477	33	0	1	1	6	0	0
103	Yes	Yes	Yes	Yes	Yes	COMPLETE	SOMEWHAT	No	No	Yes	Yes	No	No	Yes	Yes	Yes	No	No	Yes	COMPLETE	VERY LIK																Yes	Yes	Yes	COMPLETE	SOMEWHAT	0.005507	20	1	1	1	3	1	1
94	Yes	Yes	Yes	Yes	Yes	COMPLETE	VERY LIK	No	No	Yes	Yes	No	Yes	Yes	Yes	Yes	No	No	Yes	COMPLETE	VERY LIK	No	Yes	Yes	Yes	Yes	Yes	Yes	Yes	yes	Yes	Yes	No/IDK	Yes	COMPLETE	VERY LIK	Yes	Yes	Yes	COMPLETE	VERY LIK	0.005507	26	0	1	0	0	1	2
108	No/IDK	Yes	Yes	Yes	Yes	COMPLETE	VERY LIK	No	Yes	Yes	Yes	No	Yes	Yes	Yes	Yes	Yes	No	Yes	COMPLETE	VERY LIK																					0.00565	19	1	1	0	2	0	1
98	Yes	Yes	Yes	Yes	Yes	COMPLETE	VERY LIK	Yes	Yes	Yes	Yes	No	Yes	Yes	Yes	Yes	Yes	No	Yes	COMPLETE	SOMEWHAT																					0.005507	22	1	1	1	3	0	1
87	Yes	Yes	Yes	Yes	Yes	COMPLETE	VERY LIK	Yes	Yes	Yes	Yes	Yes	Yes	Yes	Yes	Yes	Yes	No	No	COMPLETE	VERY LIK	No	Yes	Yes	Yes	Yes	Yes	Yes	Yes	yes	Yes	Yes	Yes	No/IDK	COMPLETE	VERY LIK	Yes	Yes	Yes	COMPLETE	VERY LIK	0.005507	24	1	1	1	8	0	2
91	Yes	Yes	Yes	Yes	Yes	COMPLETE	VERY LIK	No	No	No	Yes	Yes	Yes	Yes	Yes	Yes	No	No	Yes	COMPLETE	VERY LIK	No	Yes	Yes	Yes	Yes	Yes	Yes	Yes	no	Yes	Yes	No/IDK	Yes	COMPLETE	VERY LIK	Yes	Yes	Yes	COMPLETE	VERY LIK	0.005507	29	1	1	0	7	0	0
109	Yes	Yes	Yes	Yes	Yes	COMPLETE	VERY LIK	Yes	No	Yes	Yes	No	No	No	Yes	Yes	No	No	Yes	COMPLETE	VERY LIK	No	Yes	Yes	Yes	Yes	Yes	Yes	Yes	yes	Yes	Yes	Yes	Yes	COMPLETE	VERY LIK						0.00565	33	1	1	1	6	0	4
130	Yes	Yes	Yes	Yes	Yes	COMPLETE	VERY LIK	No	Yes	Yes	No	Yes	No	No	No	No	No	Yes	No	COMPLETE	COMPLETE	No	Yes	Yes	Yes	Yes	Yes	Yes	Yes	yes	Yes	Yes	No/IDK	Yes	COMPLETE	VERY LIK	Yes	Yes	Yes	SOMEWHAT	SOMEWHAT	0.005334	27	0	1	1	8	0	0
114	Yes	Yes	Yes	Yes	Yes	COMPLETE	VERY LIK	No	Yes	Yes	Yes	No	Yes	Yes	Yes	Yes	No	No	Yes	COMPLETE	VERY LIK	No	Yes	Yes	Yes	Yes	Yes	Yes	Yes	yes	Yes	Yes	Yes	Yes	COMPLETE	VERY LIK	Yes	Yes	Yes	COMPLETE	VERY LIK	0.005256	21	1	1	1	5	2	2
152	Yes	Yes	Yes	Yes	Yes	COMPLETE	VERY LIK	Yes	Yes	Yes	Yes	Yes	Yes	Yes	Yes	Yes	Yes	No	Yes	COMPLETE	VERY LIK	No	Yes	Yes	Yes	Yes	Yes	Yes	Yes	yes	Yes	Yes	Yes	Yes	COMPLETE	VERY LIK	Yes	Yes	Yes	COMPLETE	VERY LIK	0.005477	18	1	1	1	8	2	1
132	Yes	Yes	Yes	Yes	Yes	SOMEWHAT	VERY LIK	No	Yes	Yes	Yes	No	Yes	Yes	Yes	Yes	Yes	No	Yes	SOMEWHAT	SOMEWHAT	No	Yes	Yes	Yes	Yes	Yes	Yes	Yes	yes	Yes	No/IDK	No/IDK	Yes	SOMEWHAT	VERY LIK	Yes	Yes	Yes	COMPLETE	VERY LIK	0.005334	19	0	1	1	7	0	1
100	Yes	Yes	Yes	Yes	Yes	COMPLETE	VERY LIK	Yes	Yes	Yes	Yes	No	Yes	Yes	Yes	Yes	Yes	No	Yes	COMPLETE	VERY LIK	No	Yes	Yes	Yes	Yes	Yes	Yes	Yes	yes	Yes	Yes	Yes	Yes	COMPLETE	VERY LIK	Yes	Yes	Yes	COMPLETE	VERY LIK	0.005507	20	1	1	1	4	2	1
125	Yes	Yes	Yes	Yes	Yes	COMPLETE	VERY LIK	Yes	Yes	Yes	Yes	Yes	Yes	Yes	Yes	Yes	Yes	No	Yes	COMPLETE	VERY LIK																Yes	Yes	Yes	COMPLETE	VERY LIK	0.005285	19	1	1	1	8	0	1
113	Yes	Yes	Yes	Yes	Yes	COMPLETE	VERY LIK	Yes	Yes	Yes	Yes	No	Yes	Yes	Yes	Yes	No	No	Yes	COMPLETE	VERY LIK																Yes	Yes	Yes	COMPLETE	VERY LIK	0.005256	30	1	1	1	5	0	2
120	Yes	Yes	Yes	Yes	Yes	COMPLETE	VERY LIK	No	Yes	Yes	Yes	No	Yes	Yes	Yes	Yes	Yes	No	Yes	SOMEWHAT	VERY LIK	No	Yes	Yes	Yes	Yes	Yes	Yes	Yes	yes	Yes	Yes	Yes	Yes	COMPLETE	VERY LIK	Yes	Yes	Yes	COMPLETE	VERY LIK	0.005256	27	1	1	1	4	1	0
121	Yes	Yes	Yes	Yes	Yes	COMPLETE	VERY LIK	Yes	No	Yes	Yes	No	Yes	Yes	Yes	Yes	Yes	Yes	No	COMPLETE	VERY LIK	No	Yes	Yes	Yes	Yes	Yes	Yes	Yes	yes	Yes	Yes	No/IDK	Yes	COMPLETE	VERY LIK	Yes	Yes	Yes	COMPLETE	VERY LIK	0.005477	36	1	1	1	3	1	4
110	Yes	Yes	Yes	Yes	Yes	COMPLETE	VERY LIK	No	No	Yes	Yes	No	No	Yes	Yes	Yes	No	Yes	Yes	COMPLETE	VERY LIK																					0.00565	21	1	1	1	0	0	2
104	Yes	Yes	Yes	Yes	Yes	SOMEWHAT	SOMEWHAT	Yes	Yes	Yes	Yes	No	Yes	Yes	Yes	Yes	Yes	No	Yes	COMPLETE	VERY LIK	No	Yes	Yes	Yes	Yes	Yes	Yes	Yes	yes	Yes	Yes	Yes	Yes	COMPLETE	VERY LIK	Yes	Yes	Yes	COMPLETE	VERY LIK	0.00565	37	2	1	1	5	2	4
124	Yes	Yes	Yes	Yes	Yes	COMPLETE	SOMEWHAT	No	Yes	Yes	Yes	No	Yes	Yes	Yes	Yes	No	No	Yes	SOMEWHAT	VERY LIK	No	Yes	Yes	Yes	Yes	Yes	Yes	Yes	yes	Yes	No/IDK	Yes	Yes	SOMEWHAT	SOMEWHAT	Yes	Yes	Yes	SOMEWHAT	SOMEWHAT	0.005285	21	0	0	1	1	0	2
122	Yes	Yes	Yes	Yes	Yes	COMPLETE	VERY LIK	No	Yes	Yes	Yes	Yes	Yes	Yes	Yes	Yes	Yes	No	Yes	COMPLETE	VERY LIK	No	Yes	Yes	Yes	Yes	Yes	Yes	Yes	yes	Yes	Yes	No/IDK	Yes	COMPLETE	VERY LIK	Yes	Yes	Yes	COMPLETE	VERY LIK	0.005477	24	0	1	1	7	0	2
128	Yes	Yes	Yes	Yes	Yes	COMPLETE	VERY LIK	Yes	Yes	Yes	Yes	No	Yes	Yes	Yes	Yes	Yes	No	Yes	COMPLETE	VERY LIK																					0.004976	33	2	1	1	5	2	4
93	Yes	Yes	Yes	Yes	Yes	COMPLETE	VERY LIK	No	No	Yes	Yes	No	No	Yes	Yes	Yes	No	No	Yes	COMPLETE	VERY LIK	No	Yes	Yes	Yes	Yes	Yes	Yes	Yes	yes	Yes	Yes	No/IDK	No/IDK	COMPLETE	VERY LIK	Yes	Yes	Yes	COMPLETE	VERY LIK	0.005507	24	1	1	0	5	0	0
118	Yes	Yes	Yes	Yes	Yes	COMPLETE	VERY LIK	Yes	No	Yes	Yes	Yes	Yes	Yes	Yes	Yes	Yes	Yes	Yes	COMPLETE	VERY LIK	No	Yes	Yes	Yes	Yes	Yes	Yes	Yes	yes	Yes	Yes	Yes	Yes	COMPLETE	VERY LIK	Yes	Yes	Yes	COMPLETE	VERY LIK	0.005477	25	0	0	1	6	1	0
102	Yes	Yes	Yes	Yes	Yes	COMPLETE	SOMEWHAT	Yes	Yes	Yes	Yes	No	Yes	Yes	Yes	Yes	Yes	No	Yes	COMPLETE	VERY LIK																Yes	Yes	Yes	COMPLETE	VERY LIK	0.005507	19	1	1	1	5	0	1
115	Yes	Yes	Yes	Yes	Yes	COMPLETE	VERY LIK	Yes	Yes	Yes	Yes	No	Yes	Yes	Yes	Yes	Yes	No	Yes	COMPLETE	VERY LIK	No	Yes	Yes	Yes	Yes	Yes	No/IDK	Yes	no	Yes	Yes	Yes	Yes	COMPLETE	VERY LIK	No/IDK	Yes	Yes	COMPLETE	VERY LIK	0.005256	17	1	1	0	5	2	1
126	Yes	Yes	Yes	Yes	Yes	SOMEWHAT	VERY LIK	No	Yes	Yes	Yes	No	Yes	Yes	Yes	Yes	No	No	Yes	SOMEWHAT	VERY LIK	No	Yes	Yes	Yes	Yes	Yes	Yes	Yes	yes	Yes	Yes	Yes	Yes	COMPLETE	VERY LIK	Yes	Yes	Yes	COMPLETE	VERY LIK	0.005285	19	0	1	1	6	0	1
133	Yes	Yes	Yes	Yes	Yes	COMPLETE	VERY LIK	No	Yes	No	Yes	No	Yes	Yes	Yes	Yes	Yes	No	Yes	COMPLETE	VERY LIK	No	Yes	Yes	Yes	Yes	Yes	Yes	Yes	yes	Yes	Yes	No/IDK	Yes	COMPLETE	VERY LIK	Yes	Yes	Yes	COMPLETE	VERY LIK	0.005334	33	0	1	1	5	0	4
112	Yes	Yes	Yes	Yes	Yes	COMPLETE	VERY LIK	No	No	Yes	Yes	No	No	Yes	Yes	Yes	No	Yes	Yes	SOMEWHAT	VERY LIK	No	Yes	Yes	Yes	Yes	Yes	Yes	Yes	yes	Yes	Yes	No/IDK	Yes	COMPLETE	VERY LIK	Yes	Yes	Yes	COMPLETE	VERY LIK	0.005256	25	1	1	1	5	0	2
131	Yes	Yes	Yes	Yes	Yes	COMPLETE	VERY LIK	Yes	Yes	Yes	Yes	No	Yes	Yes	Yes	Yes	Yes	No	Yes	COMPLETE	VERY LIK	No	Yes	Yes	Yes	Yes	Yes	Yes	Yes	yes	Yes	No/IDK	Yes	Yes	COMPLETE	VERY LIK						0.005334	17	0	1	1	7	0	1
97	Yes	Yes	Yes	Yes	Yes	SOMEWHAT	SOMEWHAT	No	Yes	Yes	Yes	Yes	Yes	Yes	Yes	Yes	Yes	No	Yes	SOMEWHAT	SOMEWHAT																					0.005507	23	1	1	1	4	0	2
129	Yes	Yes	Yes	Yes	Yes	COMPLETE	VERY LIK	Yes	Yes	Yes	Yes	Yes	Yes	Yes	Yes	Yes	Yes	Yes	Yes	COMPLETE	VERY LIK	No	Yes	Yes	Yes	Yes	Yes	Yes	Yes	yes	Yes	Yes	No/IDK	Yes	COMPLETE	VERY LIK	Yes	Yes	Yes	COMPLETE	VERY LIK	0.004976	27	4	1	1	8	0	0
116	No/IDK	Yes	Yes	Yes	Yes	SOMEWHAT	VERY LIK	No	No	Yes	No	No	Yes	Yes	Yes	Yes	Yes	No	Yes	SOMEWHAT	SOMEWHAT	No	Yes	Yes	Yes	Yes	Yes	Yes	Yes	yes	Yes	Yes	Yes	Yes	SOMEWHAT	SOMEWHAT						0.005477	21	1	1	0	4	2	1
90	Yes	Yes	Yes	Yes	Yes	COMPLETE	VERY LIK	No	Yes	Yes	Yes	Yes	Yes	Yes	Yes	Yes	Yes	No	Yes	COMPLETE	VERY LIK	No	Yes	Yes	Yes	Yes	Yes	No/IDK	Yes	yes	Yes	Yes	Yes	Yes	COMPLETE	VERY LIK						0.005507	22	1	1	1	2	1	2
101	Yes	Yes	Yes	Yes	Yes	COMPLETE	VERY LIK	Yes	Yes	Yes	Yes	No	Yes	Yes	Yes	Yes	Yes	No	Yes	SOMEWHAT	VERY LIK	No	Yes	Yes	Yes	Yes	Yes	Yes	Yes	yes	Yes	Yes	Yes	Yes	COMPLETE	VERY LIK	Yes	Yes	Yes	COMPLETE	VERY LIK	0.005507	20	4	1	1	5	0	2
92	Yes	Yes	Yes	Yes	Yes	COMPLETE	VERY LIK	No	No	Yes	Yes	No	Yes	Yes	Yes	Yes	No	No	Yes	COMPLETE	VERY LIK	No	Yes	Yes	Yes	Yes	Yes	Yes	Yes	yes	Yes	Yes	No/IDK	No/IDK	COMPLETE	VERY LIK	Yes	Yes	Yes	COMPLETE	VERY LIK	0.005507	35	1	1	1	4	0	0
111	Yes	Yes	Yes	Yes	Yes	COMPLETE	VERY LIK	Yes	Yes	Yes	Yes	No	Yes	Yes	Yes	Yes	Yes	No	Yes	COMPLETE	VERY LIK	No	Yes	Yes	Yes	Yes	Yes	Yes	Yes	yes	Yes	No/IDK	No/IDK	Yes	COMPLETE	VERY LIK	No/IDK	Yes	Yes	COMPLETE	VERY LIK	0.005256	34	1	1	1	0	1	4
105	Yes	Yes	Yes	Yes	Yes	SOMEWHAT	SOMEWHAT	Yes	No	Yes	Yes	No	No	No	Yes	Yes	Yes	Yes	Yes	COMPLETE	NEITHER	No	Yes	Yes	Yes	Yes	Yes	Yes	Yes	yes	Yes	Yes	Yes	Yes	SOMEWHAT	SOMEWHAT						0.00565	40	4	1	1	4	1	4
88	Yes	Yes	Yes	Yes	Yes	COMPLETE	VERY LIK	Yes	Yes	Yes	Yes	No	Yes	Yes	Yes	Yes	Yes	Yes	No	COMPLETE	VERY LIK	No	Yes	Yes	Yes	Yes	Yes	Yes	Yes	yes	Yes	Yes	No/IDK	No/IDK	COMPLETE	VERY LIK	Yes	Yes	Yes	COMPLETE	VERY LIK	0.005507	25	1	1	1	7	0	2
107								No	Yes	Yes	Yes	No	No	No	Yes	Yes	No	No	Yes	COMPLETE	SOMEWHAT																					0.00565	20	1	1	0	2	0	1
89	No/IDK	Yes	Yes	Yes	Yes	COMPLETE	VERY LIK																																			0.005507	25	1	1	0	6	0	0
96	Yes	Yes	Yes	Yes	Yes	COMPLETE	SOMEWHAT	Yes	Yes	Yes	Yes	No	Yes	Yes	Yes	Yes	Yes	No	Yes	COMPLETE	VERY LIK	No	Yes	Yes	Yes	Yes	Yes	Yes	Yes	yes	Yes	Yes	Yes	Yes	SOMEWHAT	SOMEWHAT						0.005507	19	1	1	1	6	2	1
127	Yes	Yes	Yes	Yes	Yes	COMPLETE	VERY LIK	No	No	Yes	Yes	Yes	No	No	No	No	No	No	Yes	SOMEWHAT	VERY LIK	No	Yes	Yes	No/IDK	Yes	Yes	Yes	Yes	yes	Yes	Yes	No/IDK	Yes	COMPLETE	VERY LIK						0.004976	28	2	1	1	6	1	0
99	Yes	Yes	Yes	Yes	Yes	COMPLETE	SOMEWHAT	Yes	Yes	Yes	Yes	No	No	Yes	Yes	Yes	Yes	No	Yes	COMPLETE	VERY LIK	No	Yes	Yes	Yes	Yes	Yes	Yes	Yes	yes	Yes	Yes	Yes	Yes	COMPLETE	VERY LIK	Yes	Yes	Yes	COMPLETE	VERY LIK	0.005507	19	1	1	1	5	1	1
106	Yes	Yes	Yes	Yes	Yes	SOMEWHAT	SOMEWHAT	No	Yes	Yes	Yes	No	Yes	Yes	Yes	Yes	Yes	No	Yes	SOMEWHAT	SOMEWHAT	No	Yes	Yes	Yes	Yes	Yes	Yes	Yes	no	Yes	Yes	Yes	Yes	SOMEWHAT	VERY LIK						0.00565	39	1	1	1	8	2	4
123	Yes	Yes	Yes	Yes	Yes	COMPLETE	VERY LIK	No	Yes	Yes	Yes	No	Yes	Yes	Yes	Yes	Yes	No	Yes	COMPLETE	VERY LIK	No	Yes	Yes	Yes	Yes	Yes	Yes	Yes	yes	Yes	Yes	No/IDK	Yes	COMPLETE	VERY LIK	Yes	Yes	Yes	COMPLETE	VERY LIK	0.005477	24	1	1	1	7	0	0
200	Yes	Yes	Yes	Yes	Yes	COMPLETE	VERY LIK	Yes	Yes	Yes	Yes	Yes	Yes	Yes	Yes	Yes	Yes	Yes	Yes	COMPLETE	VERY LIK	No	Yes	Yes	Yes	Yes	Yes	Yes	Yes	yes	Yes	Yes	Yes	Yes	COMPLETE	VERY LIK						0.00527	32	1	1	1	5	2	0
179	Yes	Yes	Yes	Yes	Yes	COMPLETE	VERY LIK	Yes	Yes	Yes	Yes	No	Yes	Yes	Yes	Yes	Yes	No	Yes	COMPLETE	VERY LIK	Yes/IDK	Yes	Yes	Yes	Yes	Yes	Yes	Yes	no	Yes	Yes	Yes	Yes	COMPLETE	VERY LIK	Yes	Yes	Yes	COMPLETE	VERY LIK	0.005377	26	1	1	1	3	2	0
161	Yes	Yes	Yes	Yes	Yes	COMPLETE	VERY LIK	No	Yes	Yes	Yes	No	Yes	Yes	Yes	Yes	No	No	Yes	COMPLETE	VERY LIK																Yes	Yes	Yes	COMPLETE	VERY LIK	0.005377	30	1	0	1	8	0	0
230	No/IDK	Yes	Yes	Yes	Yes	COMPLETE	VERY LIK	No	No	Yes	Yes	No	Yes	Yes	Yes	Yes	Yes	No	Yes	SOMEWHAT	SOMEWHAT	No	Yes	Yes	Yes	Yes	Yes	Yes	Yes	yes	Yes	No/IDK	No/IDK	Yes	COMPLETE	SOMEWHAT						0.005428	29	1	1	1	0	1	0
235	Yes	Yes	Yes	Yes	Yes	COMPLETE	VERY LIK	No	No	Yes	Yes	No	Yes	Yes	Yes	Yes	Yes	No	Yes	COMPLETE	VERY LIK																					0.004851	28	0	1	1	0	1	0
197	Yes	Yes	Yes	Yes	Yes	COMPLETE	VERY LIK	Yes	Yes	Yes	Yes	Yes	Yes	Yes	Yes	Yes	Yes	Yes	Yes	COMPLETE	VERY LIK																					0.00527	39	1	1	1	3	1	4
223	No/IDK	No/IDK	No/IDK	No/IDK	No/IDK	NEITHER	NEITHER																																			0.005428	35	1	1	1	4	0	4
143	No/IDK	Yes	Yes	Yes	Yes	COMPLETE	VERY LIK	No	No	Yes	Yes	No	Yes	Yes	Yes	Yes	Yes	No	Yes	COMPLETE	VERY LIK	No	Yes	Yes	Yes	Yes	Yes	Yes	Yes						COMPLETE	VERY LIK						0.005111	28	1	1	1	3	0	0
198	Yes	Yes	Yes	Yes	Yes	COMPLETE	VERY LIK	Yes	Yes	Yes	Yes	No	Yes	Yes	Yes	Yes	Yes	No	Yes	COMPLETE	VERY LIK	No	Yes	Yes	Yes	Yes	Yes	Yes	Yes	yes	Yes	Yes	Yes	Yes	COMPLETE	VERY LIK	Yes	Yes	Yes	COMPLETE	VERY LIK	0.00527	31	1	1	1	3	2	0
234	Yes	No/IDK	Yes	Yes	No/IDK	COMPLETE	VERY LIK	No	No	Yes	Yes	No	Yes	Yes	Yes	Yes	Yes	No	Yes	SOMEWHAT	SOMEWHAT																					0.005428	20	1	1	1	0	1	2
180	Yes	Yes	Yes	Yes	Yes	COMPLETE	VERY LIK	No	No	Yes	Yes	No	Yes	Yes	Yes	Yes	Yes	No	Yes	COMPLETE	VERY LIK	No	Yes	Yes	Yes	Yes	Yes	Yes	Yes	yes	Yes	Yes	Yes	Yes	COMPLETE	VERY LIK	Yes	Yes	Yes	COMPLETE	VERY LIK	0.005377	20	1	1	1	3	2	2
221																																					Yes	Yes	Yes	COMPLETE	VERY LIK	0.005428	26	0	1	1	4	0	0
148	No/IDK	No/IDK	Yes	Yes	Yes	COMPLETE	VERY LIK	No	Yes	Yes	Yes	No	Yes	Yes	Yes	Yes	Yes	No	Yes	COMPLETE	VERY LIK																No/IDK	No/IDK	No/IDK	COMPLETE	VERY LIK	0.005111	20	1	0	1	1	0	1
177	Yes	Yes	Yes	Yes	Yes	COMPLETE	VERY LIK	Yes	Yes	Yes	Yes	Yes	Yes	Yes	Yes	Yes	Yes	No	Yes	COMPLETE	VERY LIK	No	Yes	Yes	Yes	Yes	Yes	Yes	Yes	no	Yes	Yes	Yes	Yes	COMPLETE	VERY LIK	Yes	Yes	Yes	SOMEWHAT	VERY LIK	0.005377	19	1	1	1	8	0	1
220	Yes	Yes	Yes	Yes	Yes	COMPLETE	VERY LIK	No	Yes	Yes	Yes	No	Yes	Yes	Yes	Yes	No	No	Yes	COMPLETE	VERY LIK																No/IDK	Yes	No/IDK	COMPLETE	VERY LIK	0.005428	18	2	1	1	6	0	1
169	Yes	Yes	Yes	Yes	Yes	COMPLETE	VERY LIK	Yes	Yes	Yes	Yes	No	Yes	Yes	Yes	Yes	Yes	No	Yes	COMPLETE	VERY LIK																Yes	Yes	Yes	COMPLETE	VERY LIK	0.005377	21	1	1	1	0	1	2
184	Yes	Yes	Yes	Yes	Yes	COMPLETE	VERY LIK	No	No	Yes	Yes	No	Yes	Yes	Yes	Yes	No	No	Yes	COMPLETE	VERY LIK	No	Yes	Yes	Yes	Yes	Yes	Yes	Yes	yes	Yes	Yes	Yes	Yes	COMPLETE	VERY LIK	Yes	Yes	Yes	COMPLETE	VERY LIK	0.005377	30	1	1	1	7	0	2
175	Yes	Yes	Yes	Yes	Yes	COMPLETE	VERY LIK	Yes	Yes	Yes	Yes	Yes	Yes	Yes	Yes	Yes	Yes	No	Yes	COMPLETE	VERY LIK																Yes	Yes	Yes	COMPLETE	VERY LIK	0.005377	28	2	1	1	8	0	0
182	Yes	Yes	Yes	Yes	Yes	COMPLETE	VERY LIK	No	No	Yes	Yes	No	Yes	Yes	Yes	Yes	Yes	No	Yes	COMPLETE	VERY LIK	No	Yes	Yes	Yes	Yes	Yes	Yes	Yes	yes	Yes	Yes	Yes	Yes	COMPLETE	VERY LIK	Yes	Yes	Yes	COMPLETE	SOMEWHAT	0.005377	18	1	1	1	4	0	1
199	Yes	Yes	Yes	Yes	Yes	COMPLETE	VERY LIK	Yes	Yes	Yes	Yes	Yes	Yes	Yes	Yes	Yes	No	No	Yes	COMPLETE	VERY LIK	No	Yes	Yes	Yes	Yes	Yes	Yes	Yes	yes	Yes	Yes	Yes	Yes	COMPLETE	VERY LIK	Yes	Yes	Yes	COMPLETE	VERY LIK	0.00527	25	1	1	1	6	0	0
231	Yes	Yes	Yes	Yes	Yes	COMPLETE	VERY LIK	No	No	Yes	Yes	Yes	No	No	No	No	No	Yes	Yes	SOMEWHAT	NEITHER																					0.005428	16	0	1	1	2	1	1
142	Yes	Yes	Yes	Yes	Yes	COMPLETE	VERY LIK	Yes	Yes	Yes	Yes	No	Yes	Yes	Yes	Yes	Yes	No	Yes	COMPLETE	VERY LIK																Yes	Yes	Yes	COMPLETE	VERY LIK	0.00533	29	1	1	1	0	1	0
168	Yes	Yes	Yes	Yes	Yes	SOMEWHAT	SOMEWHAT	Yes	Yes	Yes	Yes	No	Yes	Yes	Yes	Yes	Yes	No	Yes	SOMEWHAT	SOMEWHAT																Yes	Yes	Yes	COMPLETE	SOMEWHAT	0.005377	22	1	1	1	4	1	0
225	Yes	Yes	Yes	Yes	Yes	COMPLETE	VERY LIK																																			0.005428	22	0	1	1	6	0	2
165	Yes	Yes	Yes	Yes	Yes	COMPLETE	VERY LIK	Yes	Yes	Yes	Yes	No	Yes	Yes	Yes	Yes	Yes	No	Yes	COMPLETE	VERY LIK	No	Yes	Yes	Yes	Yes	Yes	Yes	Yes	yes	Yes	Yes	Yes	Yes	COMPLETE	VERY LIK	Yes	Yes	Yes	COMPLETE	VERY LIK	0.005377	19	1	1	1	3	2	1
135	Yes	Yes	Yes	Yes	Yes	COMPLETE	VERY LIK	Yes	Yes	Yes	Yes	No	Yes	Yes	Yes	Yes	Yes	No	Yes	COMPLETE	VERY LIK	No	Yes	Yes	Yes	Yes	Yes	Yes	Yes	yes	Yes	Yes	Yes	Yes	COMPLETE	VERY LIK						0.00533	35	1	1	1	6	0	4
167	Yes	Yes	Yes	Yes	Yes	SOMEWHAT	SOMEWHAT	No	Yes	Yes	Yes	No	Yes	Yes	Yes	Yes	Yes	No	Yes	COMPLETE	SOMEWHAT	No	Yes	Yes	Yes	Yes	Yes	Yes	Yes	yes	Yes	Yes	Yes	Yes	COMPLETE	SOMEWHAT	Yes	Yes	Yes	SOMEWHAT	SOMEWHAT	0.005377	31	1	1	0	2	0	4
145	Yes	Yes	Yes	Yes	Yes	COMPLETE	VERY LIK	No	Yes	Yes	Yes	No	Yes	Yes	Yes	Yes	Yes	No	Yes	COMPLETE	VERY LIK	No	Yes	Yes	Yes	Yes	Yes	Yes	Yes						COMPLETE	VERY LIK	Yes	Yes	Yes	COMPLETE	VERY LIK	0.005111	29	1	1	1	4	0	0
154	Yes	Yes	Yes	Yes	Yes	COMPLETE	VERY LIK	No	Yes	Yes	Yes	No	Yes	Yes	Yes	Yes	Yes	No	Yes	COMPLETE	VERY LIK	No	Yes	Yes	Yes	Yes	Yes	Yes	Yes	yes	Yes	Yes	No/IDK	Yes	COMPLETE	VERY LIK	Yes	Yes	No/IDK	COMPLETE	VERY LIK	0.005766	39	1	1	0	0	1	4
205	Yes	Yes	Yes	Yes	Yes	COMPLETE	SOMEWHAT	Yes	Yes	Yes	Yes	No	Yes	Yes	Yes	Yes	Yes	No	Yes	SOMEWHAT	SOMEWHAT	No	Yes	Yes	Yes	Yes	Yes	Yes	Yes	yes	Yes	Yes	Yes	Yes	COMPLETE	VERY LIK	No/IDK	Yes	Yes	COMPLETE	VERY LIK	0.00527	20	1	1	1	0	1	1
146	Yes	Yes	Yes	Yes	Yes	COMPLETE	VERY LIK	No	Yes	Yes	Yes	No	Yes	Yes	Yes	Yes	Yes	No	Yes	COMPLETE	VERY LIK	No	Yes	Yes	Yes	Yes	Yes	Yes	Yes						COMPLETE	VERY LIK	Yes	Yes	Yes	COMPLETE	VERY LIK	0.005111	31	1	1	1	6	0	4
151	Yes	Yes	Yes	Yes	Yes	COMPLETE	VERY LIK	Yes	Yes	Yes	Yes	No	Yes	Yes	Yes	Yes	Yes	No	Yes	COMPLETE	VERY LIK																					0.005111	27	1	1	1	0	1	0
183	Yes	Yes	Yes	Yes	Yes	COMPLETE	SOMEWHAT	No	Yes	Yes	Yes	No	Yes	Yes	Yes	Yes	No	No	Yes	SOMEWHAT	SOMEWHAT																Yes	Yes	Yes	COMPLETE	VERY LIK	0.005377	19	0	1	0	7	0	1
227	No/IDK	Yes	Yes	Yes	Yes	COMPLETE	VERY LIK	No	No	Yes	Yes	No	Yes	Yes	Yes	Yes	Yes	No	Yes	COMPLETE	VERY LIK																					0.005428	18	2	1	1	0	1	1
176	Yes	Yes	Yes	Yes	Yes	COMPLETE	VERY LIK	Yes	Yes	Yes	Yes	No	Yes	Yes	Yes	Yes	Yes	No	Yes	COMPLETE	VERY LIK																Yes	Yes	Yes	COMPLETE	VERY LIK	0.005377	28	1	1	1	4	1	0
138	Yes	Yes	Yes	Yes	Yes	COMPLETE	VERY LIK	Yes	Yes	Yes	Yes	No	Yes	Yes	Yes	Yes	Yes	No	Yes	COMPLETE	VERY LIK	No	Yes	Yes	Yes	Yes	Yes	Yes	Yes	yes	Yes	Yes	No/IDK	Yes	COMPLETE	VERY LIK						0.00533	20	1	1	1	4	2	1
172	Yes	Yes	Yes	Yes	Yes	COMPLETE	VERY LIK	Yes	Yes	Yes	Yes	No	Yes	Yes	Yes	Yes	Yes	No	Yes	COMPLETE	VERY LIK																Yes	Yes	Yes	COMPLETE	VERY LIK	0.005377	19	1	1	1	1	0	1
214	Yes	Yes	Yes	Yes	Yes	COMPLETE	VERY LIK	Yes	Yes	Yes	Yes	No	Yes	Yes	Yes	Yes	Yes	No	Yes	COMPLETE	VERY LIK	No	Yes	Yes	Yes	Yes	Yes	Yes	Yes	yes	Yes	Yes	No/IDK	Yes	COMPLETE	VERY LIK	Yes	Yes	Yes	COMPLETE	VERY LIK	0.005428	25	0	1	1	3	1	1
232	Yes	Yes	Yes	Yes	Yes	COMPLETE	VERY LIK																																			0.005428	30	0	1	1	0	1	4
174	Yes	Yes	Yes	Yes	Yes	SOMEWHAT	VERY LIK	Yes	Yes	Yes	Yes	No	Yes	Yes	Yes	Yes	Yes	No	Yes	COMPLETE	VERY LIK																Yes	Yes	Yes	COMPLETE	SOMEWHAT	0.005377	28	1	1	1	3	2	4
150	Yes	Yes	Yes	Yes	Yes	COMPLETE	VERY LIK	Yes	Yes	Yes	Yes	No	Yes	Yes	Yes	Yes	Yes	No	Yes	COMPLETE	VERY LIK	No	Yes	Yes	Yes	Yes	Yes	Yes	Yes	yes	Yes	Yes	Yes	Yes	COMPLETE	VERY LIK	Yes	Yes	Yes	COMPLETE	VERY LIK	0.005111	32	2	1	1	3	0	0
194	Yes	Yes	Yes	Yes	Yes	COMPLETE	VERY LIK	Yes	Yes	Yes	Yes	No	Yes	Yes	Yes	Yes	No	No	Yes	COMPLETE	VERY LIK	No	Yes	Yes	Yes	Yes	Yes	Yes	Yes	yes	Yes	Yes	No/IDK	Yes	COMPLETE	VERY LIK	Yes	Yes	Yes	COMPLETE	VERY LIK	0.00527	29	1	1	1	8	2	0
193	Yes	Yes	Yes	Yes	Yes	SOMEWHAT	VERY LIK	Yes	Yes	Yes	Yes	No	Yes	Yes	Yes	Yes	No	No	Yes	COMPLETE	VERY LIK																Yes	Yes	Yes	COMPLETE	SOMEWHAT	0.00527	20	1	1	1	8	2	1
202	Yes	Yes	Yes	Yes	Yes	COMPLETE	VERY LIK	Yes	Yes	Yes	Yes	No	Yes	Yes	Yes	Yes	Yes	No	Yes	COMPLETE	VERY LIK	No	Yes	Yes	Yes	Yes	Yes	Yes	Yes	yes	Yes	Yes	Yes	Yes	COMPLETE	VERY LIK	Yes	Yes	Yes	COMPLETE	VERY LIK	0.00527	15	0	1	1	0	1	1
222	Yes	Yes	Yes	Yes	Yes	COMPLETE	VERY LIK																																			0.005428	30	0	1	0	4	0	4
160	Yes	Yes	Yes	Yes	Yes	COMPLETE	VERY LIK	Yes	Yes	Yes	Yes	No	Yes	Yes	Yes	Yes	No	No	Yes	COMPLETE	VERY LIK																Yes	Yes	Yes	COMPLETE	VERY LIK	0.005377	19	0	0	1	2	0	1
185	Yes	Yes	Yes	Yes	Yes	COMPLETE	VERY LIK	No	Yes	Yes	Yes	No	Yes	Yes	Yes	Yes	Yes	No	Yes	COMPLETE	VERY LIK	No	Yes	Yes	Yes	Yes	Yes	Yes	Yes	yes	Yes	Yes	Yes	Yes	COMPLETE	VERY LIK	Yes	Yes	Yes	COMPLETE	VERY LIK	0.005377	38	0	1	1	3	2	4
201	Yes	Yes	Yes	Yes	Yes	COMPLETE	VERY LIK	Yes	Yes	Yes	Yes	No	Yes	Yes	Yes	Yes	Yes	No	Yes	COMPLETE	VERY LIK	No	Yes	Yes	Yes	Yes	Yes	Yes	Yes	yes	Yes	Yes	Yes	Yes	COMPLETE	VERY LIK						0.00527	21	1	1	1	8	0	2
209	Yes	Yes	Yes	Yes	Yes	COMPLETE	VERY LIK	Yes	Yes	Yes	Yes	No	Yes	Yes	Yes	Yes	Yes	No	Yes	COMPLETE	VERY LIK	No	Yes	Yes	Yes	Yes	Yes	Yes	Yes	yes	Yes	Yes	Yes	Yes	COMPLETE	VERY LIK	Yes	Yes	Yes	COMPLETE	VERY LIK	0.004701	31	1	1	1	5	1	4
136	Yes	Yes	Yes	Yes	Yes	COMPLETE	VERY LIK	Yes	Yes	Yes	Yes	No	Yes	Yes	Yes	Yes	Yes	No	Yes	COMPLETE	VERY LIK	No	Yes	Yes	Yes	Yes	Yes	Yes	Yes	yes	Yes	Yes	Yes	No/IDK	COMPLETE	VERY LIK	Yes	Yes	Yes	COMPLETE	VERY LIK	0.00533	38	1	1	1	8	0	4
207	Yes	Yes	Yes	Yes	Yes	COMPLETE	VERY LIK	Yes	Yes	Yes	Yes	No	Yes	Yes	Yes	Yes	Yes	No	Yes	COMPLETE	VERY LIK	No	Yes	Yes	Yes	Yes	Yes	Yes	Yes	yes	Yes	Yes	Yes	Yes	COMPLETE	VERY LIK	No/IDK	Yes	Yes	COMPLETE	VERY LIK	0.00527	19	1	1	1	0	1	1
162	Yes	Yes	Yes	Yes	Yes	COMPLETE	VERY LIK	No	Yes	Yes	Yes	No	Yes	Yes	Yes	Yes	No	No	Yes	COMPLETE	VERY LIK	No	Yes	Yes	Yes	Yes	Yes	Yes	Yes	no	Yes	Yes	Yes	Yes	COMPLETE	VERY LIK	Yes	Yes	Yes	COMPLETE	VERY LIK	0.005377	20	1	1	1	3	2	1
215	Yes	Yes	Yes	Yes	Yes	SOMEWHAT	SOMEWHAT	Yes	Yes	Yes	Yes	No	Yes	Yes	Yes	Yes	Yes	No	Yes	COMPLETE	VERY LIK	No	Yes	Yes	Yes	Yes	Yes	Yes	Yes	yes	Yes	Yes	Yes	Yes	COMPLETE	VERY LIK	Yes	Yes	Yes	COMPLETE	SOMEWHAT	0.005428	25	0	1	1	5	0	2
219	Yes	Yes	Yes	Yes	Yes	COMPLETE	VERY LIK	No	No	Yes	Yes	No	Yes	Yes	Yes	Yes	No	No	Yes	COMPLETE	VERY LIK	No	Yes	Yes	Yes	Yes	Yes	Yes	Yes	yes	Yes	Yes	Yes	Yes	COMPLETE	VERY LIK	Yes	Yes	Yes	COMPLETE	VERY LIK	0.005428	30	0	1	0	6	0	4
158	Yes	Yes	Yes	Yes	Yes	COMPLETE	VERY LIK	Yes	Yes	Yes	Yes	Yes	Yes	Yes	Yes	Yes	Yes	Yes	Yes	SOMEWHAT	SOMEWHAT	No	Yes	Yes	Yes	Yes	Yes	Yes	Yes	yes	No/IDK	Yes	No/IDK	Yes	COMPLETE	VERY LIK	Yes	Yes	Yes	COMPLETE	VERY LIK	0.005766	22	1	1	1	8	0	2
144	Yes	Yes	Yes	Yes	Yes	COMPLETE	VERY LIK	No	Yes	Yes	Yes	No	Yes	Yes	Yes	Yes	Yes	No	Yes	COMPLETE	VERY LIK	No	Yes	Yes	Yes	Yes	Yes	Yes	Yes						COMPLETE	VERY LIK						0.005111	25	1	1	1	8	0	2
196	Yes	Yes	Yes	Yes	Yes	COMPLETE	VERY LIK	Yes	Yes	Yes	Yes	Yes	Yes	Yes	Yes	Yes	Yes	Yes	Yes	COMPLETE	VERY LIK	No	Yes	Yes	Yes	Yes	No/IDK	Yes	Yes	yes	Yes	Yes	Yes	Yes	COMPLETE	VERY LIK	Yes	Yes	Yes	COMPLETE	VERY LIK	0.00527	44	0	1	1	0	1	0
190	Yes	Yes	Yes	Yes	Yes	COMPLETE	VERY LIK	Yes	Yes	Yes	Yes	No	Yes	Yes	Yes	Yes	Yes	No	Yes	COMPLETE	VERY LIK	No	Yes	Yes	Yes	Yes	Yes	Yes	Yes	yes	Yes	Yes	Yes	Yes	COMPLETE	VERY LIK						0.005377	22	1	1	1	3	2	2
218	Yes	Yes	Yes	Yes	Yes	COMPLETE	VERY LIK	Yes	Yes	Yes	Yes	No	Yes	Yes	Yes	Yes	Yes	No	Yes	COMPLETE	VERY LIK	No	Yes	Yes	Yes	Yes	Yes	Yes	Yes	yes	Yes	Yes	No/IDK	Yes	COMPLETE	VERY LIK	Yes	Yes	Yes	COMPLETE	VERY LIK	0.005428	24	0	1	1	0	1	2
173	Yes	Yes	Yes	Yes	Yes	COMPLETE	VERY LIK	Yes	Yes	Yes	Yes	Yes	Yes	Yes	Yes	Yes	Yes	No	Yes	COMPLETE	VERY LIK	No	Yes	Yes	Yes	Yes	Yes	Yes	Yes	no	Yes	Yes	Yes	Yes	COMPLETE	VERY LIK	Yes	Yes	Yes	COMPLETE	VERY LIK	0.005377	30	0	1	1	7	0	0
208	Yes	Yes	Yes	Yes	Yes	COMPLETE	VERY LIK	Yes	Yes	Yes	Yes	No	Yes	Yes	No	No	No	No	Yes	SOMEWHAT	VERY LIK	No	Yes	Yes	Yes	Yes	Yes	Yes	Yes	yes	Yes	Yes	Yes	Yes	COMPLETE	VERY LIK	Yes	Yes	Yes	COMPLETE	VERY LIK	0.004701	22	0	1	1	0	1	0
210	Yes	Yes	Yes	Yes	Yes	COMPLETE	VERY LIK	Yes	Yes	Yes	Yes	No	Yes	Yes	Yes	Yes	Yes	No	Yes	COMPLETE	VERY LIK	No	Yes	Yes	Yes	Yes	Yes	Yes	Yes	yes	Yes	Yes	Yes	Yes	COMPLETE	VERY LIK	Yes	Yes	Yes	COMPLETE	VERY LIK	0.004701	22	1	1	1	0	1	2
224	Yes	Yes	Yes	Yes	Yes	COMPLETE	VERY LIK	No	No	Yes	Yes	No	Yes	Yes	Yes	Yes	No	No	Yes	COMPLETE	VERY LIK	No	Yes	Yes	Yes	Yes	Yes	Yes	Yes	yes	Yes	Yes	No/IDK	Yes	COMPLETE	VERY LIK	Yes	Yes	Yes	COMPLETE	VERY LIK	0.005428	26	1	1	1	6	0	0
211	Yes	Yes	Yes	Yes	Yes	COMPLETE	VERY LIK	Yes	Yes	Yes	Yes	No	Yes	Yes	Yes	Yes	Yes	No	Yes	COMPLETE	VERY LIK	No	Yes	Yes	Yes	Yes	Yes	Yes	Yes	yes	Yes	Yes	No/IDK	Yes	COMPLETE	VERY LIK	Yes	Yes	Yes	COMPLETE	VERY LIK	0.005428	29	0	1	1	8	0	0
137	Yes	Yes	Yes	Yes	Yes	COMPLETE	VERY LIK	Yes	Yes	Yes	Yes	No	Yes	Yes	Yes	Yes	Yes	No	Yes	COMPLETE	VERY LIK	No	Yes	Yes	Yes	Yes	Yes	Yes	Yes	yes	Yes	Yes	Yes	Yes	COMPLETE	VERY LIK	Yes	Yes	Yes	COMPLETE	VERY LIK	0.00533	33	1	1	1	6	0	4
191	Yes	Yes	Yes	Yes	Yes	COMPLETE	VERY LIK	No	Yes	Yes	Yes	Yes	Yes	Yes	No	No	No	Yes	Yes	SOMEWHAT	SOMEWHAT	No	Yes	Yes	Yes	Yes	Yes	Yes	Yes	yes	Yes	Yes	No/IDK	Yes	COMPLETE	VERY LIK	Yes	Yes	Yes	COMPLETE	VERY LIK	0.00527	37	0	1	1	2	1	4
147	Yes	Yes	Yes	Yes	Yes	COMPLETE	VERY LIK	No	Yes	Yes	Yes	No	Yes	Yes	Yes	Yes	Yes	No	Yes	COMPLETE	VERY LIK	No	Yes	Yes	Yes	Yes	Yes	Yes	Yes						COMPLETE	VERY LIK	Yes	Yes	Yes	COMPLETE	VERY LIK	0.005111	25	1	1	1	5	0	0
141	Yes	Yes	Yes	Yes	Yes	COMPLETE	VERY LIK	Yes	Yes	Yes	Yes	No	Yes	Yes	Yes	Yes	Yes	No	Yes	COMPLETE	VERY LIK	No	Yes	Yes	Yes	Yes	Yes	Yes	Yes	yes	Yes	Yes	Yes	Yes	COMPLETE	VERY LIK	Yes	Yes	Yes	COMPLETE	VERY LIK	0.00533	22	1	1	1	3	1	2
178	Yes	Yes	Yes	Yes	Yes	COMPLETE	VERY LIK	No	Yes	Yes	No	Yes	Yes	Yes	Yes	Yes	Yes	No	Yes	COMPLETE	SOMEWHAT																Yes	Yes	Yes	COMPLETE	VERY LIK	0.005377	19	1	1	0	0	1	1
186	Yes	Yes	Yes	Yes	Yes	COMPLETE	VERY LIK	Yes	Yes	Yes	Yes	No	Yes	Yes	Yes	Yes	Yes	No	Yes	COMPLETE	VERY LIK	No	Yes	Yes	Yes	Yes	Yes	Yes	Yes	yes	Yes	Yes	Yes	Yes	COMPLETE	VERY LIK	Yes	Yes	Yes	COMPLETE	VERY LIK	0.005377	40	1	0	1	4	0	4
140	Yes	Yes	Yes	Yes	Yes	COMPLETE	VERY LIK	Yes	Yes	Yes	Yes	No	Yes	Yes	Yes	Yes	Yes	No	Yes	COMPLETE	VERY LIK	No	Yes	Yes	Yes	Yes	Yes	Yes	Yes	yes	Yes	Yes	Yes	Yes	COMPLETE	VERY LIK	Yes	Yes	Yes	COMPLETE	VERY LIK	0.00533	30	1	1	1	2	0	0
157	No/IDK	Yes	Yes	Yes	Yes	COMPLETE	VERY LIK	No	Yes	Yes	Yes	No	Yes	Yes	Yes	Yes	Yes	No	Yes	COMPLETE	VERY LIK																Yes	Yes	Yes	COMPLETE	VERY LIK	0.005766	33	1	1	1	4	2	4
155	Yes	Yes	Yes	Yes	Yes	COMPLETE	VERY LIK	Yes	Yes	Yes	Yes	No	Yes	Yes	Yes	Yes	Yes	No	Yes	COMPLETE	VERY LIK																Yes	Yes	No/IDK	COMPLETE	VERY LIK	0.005766	26	1	1	1	6	0	0
170	Yes	Yes	Yes	Yes	Yes	COMPLETE	VERY LIK	Yes	Yes	Yes	Yes	No	Yes	Yes	Yes	Yes	Yes	No	Yes	COMPLETE	VERY LIK																Yes	Yes	Yes	COMPLETE	VERY LIK	0.005377	24	1	1	1	4	1	1
228	No/IDK	Yes	Yes	Yes	Yes	COMPLETE	VERY LIK	No	No	Yes	Yes	No	Yes	Yes	Yes	Yes	Yes	No	Yes	SOMEWHAT	VERY LIK																					0.005428	18	0	1	1	3	1	1
188	Yes	Yes	Yes	Yes	Yes	COMPLETE	VERY LIK	Yes	Yes	Yes	Yes	Yes	Yes	Yes	Yes	Yes	Yes	No	Yes	COMPLETE	VERY LIK																					0.005377	19	1	0	0	6	0	1
192	Yes	Yes	Yes	Yes	Yes	COMPLETE	VERY LIK	Yes	No	Yes	Yes	No	Yes	Yes	Yes	Yes	No	No	Yes	COMPLETE	VERY LIK	No	Yes	Yes	Yes	Yes	Yes	Yes	Yes	yes	Yes	Yes	No/IDK	Yes	COMPLETE	VERY LIK	Yes	Yes	Yes	COMPLETE	VERY LIK	0.00527	23	0	1	1	0	1	0
238	Yes	Yes	Yes	Yes	Yes	COMPLETE	VERY LIK	Yes	Yes	Yes	Yes	No	Yes	Yes	Yes	Yes	Yes	No	Yes	COMPLETE	VERY LIK																Yes	Yes	Yes	COMPLETE	VERY LIK	0.004851	32	0	1	1	6	0	1
189	Yes	Yes	Yes	Yes	Yes	COMPLETE	VERY LIK	No	Yes	Yes	Yes	No	Yes	Yes	Yes	Yes	No	No	Yes	COMPLETE	VERY LIK	No	Yes	Yes	Yes	Yes	Yes	Yes	Yes	yes	No/IDK	No/IDK	No/IDK	Yes	COMPLETE	VERY LIK	Yes	Yes	Yes	COMPLETE	VERY LIK	0.005377	18	1	1	1	2	0	1
164	Yes	Yes	Yes	Yes	Yes	COMPLETE	VERY LIK	No	Yes	Yes	Yes	No	Yes	Yes	Yes	Yes	No	No	Yes	COMPLETE	VERY LIK	No	Yes	Yes	Yes	Yes	Yes	Yes	Yes	yes	Yes	Yes	Yes	Yes	COMPLETE	VERY LIK	Yes	Yes	Yes	COMPLETE	VERY LIK	0.005377	22	1	1	1	3	0	0
212	Yes	Yes	Yes	Yes	Yes	SOMEWHAT	VERY LIK	Yes	Yes	Yes	Yes	No	Yes	Yes	Yes	Yes	Yes	No	Yes	COMPLETE	SOMEWHAT																Yes	Yes	Yes	COMPLETE	VERY LIK	0.005428	20	0	1	1	0	1	1
204	Yes	Yes	Yes	Yes	Yes	COMPLETE	VERY LIK	Yes	Yes	Yes	Yes	No	Yes	Yes	Yes	Yes	Yes	No	Yes	COMPLETE	VERY LIK																No/IDK	Yes	Yes	COMPLETE	SOMEWHAT	0.00527	19	1	0	1	0	1	1
181	Yes	Yes	Yes	Yes	Yes	COMPLETE	SOMEWHAT	No	No	Yes	Yes	No	Yes	Yes	Yes	Yes	Yes	No	Yes	COMPLETE	SOMEWHAT	No	Yes	Yes	Yes	Yes	Yes	Yes	Yes	yes	Yes	Yes	Yes	Yes	COMPLETE	VERY LIK	Yes	Yes	Yes	SOMEWHAT	VERY LIK	0.005377	30	1	1	1	8	0	0
203	No/IDK	Yes	Yes	Yes	Yes	COMPLETE	VERY LIK	Yes	Yes	Yes	Yes	No	Yes	Yes	Yes	Yes	Yes	No	Yes	COMPLETE	VERY LIK																Yes	Yes	Yes	COMPLETE	VERY LIK	0.00527	17	0	0	1	0	1	1
229	No/IDK	Yes	Yes	Yes	Yes	COMPLETE	VERY LIK	No	No	Yes	Yes	Yes	No	No	No	No	No	Yes	Yes	COMPLETE	SOMEWHAT																					0.005428	17	0	1	1	2	1	1
206	No/IDK	Yes	Yes	Yes	Yes	COMPLETE	VERY LIK	Yes	Yes	Yes	Yes	No	Yes	Yes	Yes	Yes	Yes	No	Yes	COMPLETE	VERY LIK																Yes	Yes	Yes	COMPLETE	VERY LIK	0.00527	25	1	1	1	0	1	4
233																																										0.005428	26	1	1	1	0	1	2
216	Yes	Yes	Yes	Yes	Yes	COMPLETE	VERY LIK	Yes	Yes	Yes	Yes	No	Yes	Yes	Yes	Yes	Yes	No	Yes	COMPLETE	VERY LIK																Yes	Yes	Yes	SOMEWHAT	VERY LIK	0.005428	19	0	1	0	0	1	2
236	Yes	Yes	Yes	Yes	Yes	COMPLETE	VERY LIK	No	No	Yes	Yes	Yes	Yes	Yes	Yes	Yes	No	No	Yes	COMPLETE	VERY LIK																Yes	Yes	Yes	COMPLETE	VERY LIK	0.004851	20	0	1	1	6	0	1
153	Yes	Yes	Yes	Yes	Yes	COMPLETE	VERY LIK	No	Yes	Yes	Yes	No	Yes	Yes	Yes	Yes	Yes	No	Yes	COMPLETE	VERY LIK																Yes	Yes	No/IDK	COMPLETE	VERY LIK	0.005766	34	0	1	1	1	1	4
217	Yes	Yes	Yes	Yes	Yes	COMPLETE	VERY LIK	Yes	Yes	Yes	Yes	No	Yes	Yes	Yes	Yes	Yes	No	Yes	COMPLETE	VERY LIK	No	Yes	Yes	Yes	Yes	Yes	Yes	Yes	yes	Yes	Yes	No/IDK	Yes	COMPLETE	VERY LIK	Yes	Yes	Yes	COMPLETE	VERY LIK	0.005428	26	0	1	1	0	1	0
237	Yes	Yes	Yes	Yes	Yes	COMPLETE	VERY LIK	Yes	Yes	Yes	Yes	Yes	Yes	Yes	Yes	Yes	No	No	Yes	COMPLETE	VERY LIK																Yes	Yes	Yes	COMPLETE	VERY LIK	0.004851	19	0	1	1	5	1	1
171	Yes	Yes	Yes	Yes	Yes	COMPLETE	VERY LIK	Yes	Yes	Yes	Yes	No	Yes	Yes	Yes	Yes	Yes	No	Yes	COMPLETE	VERY LIK	No	Yes	Yes	Yes	Yes	Yes	Yes	Yes	yes	Yes	Yes	Yes	Yes	COMPLETE	VERY LIK	Yes	Yes	Yes	COMPLETE	VERY LIK	0.005377	22	1	1	1	5	2	0
187	Yes	Yes	Yes	Yes	Yes	COMPLETE	VERY LIK																														Yes	Yes	Yes	COMPLETE	VERY LIK	0.005377	34	1	1	1	7	0	4
156	Yes	Yes	Yes	Yes	Yes	COMPLETE	VERY LIK	Yes	Yes	Yes	Yes	No	Yes	Yes	Yes	Yes	Yes	No	Yes	COMPLETE	VERY LIK																Yes	Yes	Yes	COMPLETE	VERY LIK	0.005766	26	1	1	0	4	0	2
213	Yes	Yes	Yes	Yes	Yes	COMPLETE	VERY LIK	Yes	Yes	Yes	Yes	No	Yes	Yes	Yes	Yes	Yes	No	Yes	COMPLETE	VERY LIK																Yes	Yes	Yes	COMPLETE	SOMEWHAT	0.005428	20	0	1	1	0	1	0
134	Yes	Yes	Yes	Yes	Yes	COMPLETE	VERY LIK	Yes	Yes	Yes	Yes	No	Yes	Yes	Yes	Yes	Yes	No	Yes	COMPLETE	VERY LIK																					0.00533	32	1	1	1	8	0	4
159	Yes	Yes	Yes	Yes	Yes	COMPLETE	VERY LIK																														Yes	Yes	No/IDK	COMPLETE	VERY LIK	0.005766	30	0	1	1	8	0	4
149	Yes	Yes	Yes	Yes	Yes	COMPLETE	VERY LIK	No	Yes	Yes	Yes	No	Yes	Yes	Yes	Yes	Yes	No	Yes	COMPLETE	VERY LIK																Yes	Yes	No/IDK	COMPLETE	VERY LIK	0.005111	18	1	1	1	5	2	1
195	Yes	Yes	Yes	Yes	Yes	SOMEWHAT	VERY LIK	No	No	Yes	No	Yes	No	No	No	No	Yes	Yes	Yes	NEITHER	SOMEWHAT	Yes/IDK	No/IDK	Yes	Yes	Yes	Yes	Yes	Yes	yes	Yes	Yes	No/IDK	Yes	SOMEWHAT	SOMEWHAT	Yes	Yes	Yes	NEITHER	VERY LIK	0.00527	35	1	1	1	5	2	4
166	Yes	Yes	Yes	Yes	Yes	COMPLETE	VERY LIK	Yes	Yes	Yes	Yes	No	Yes	Yes	Yes	Yes	Yes	No	Yes	COMPLETE	VERY LIK	No	Yes	Yes	Yes	Yes	Yes	Yes	Yes	yes	Yes	Yes	Yes	Yes	COMPLETE	VERY LIK	Yes	Yes	Yes	COMPLETE	VERY LIK	0.005377	20	0	1	1	6	0	1
163	Yes	Yes	Yes	Yes	Yes	COMPLETE	VERY LIK	No	Yes	Yes	Yes	No	Yes	Yes	Yes	Yes	Yes	No	Yes	COMPLETE	VERY LIK	No	Yes	Yes	Yes	Yes	Yes	Yes	Yes	yes	Yes	Yes	Yes	Yes	COMPLETE	VERY LIK	Yes	Yes	Yes	COMPLETE	VERY LIK	0.005377	28	1	1	1	0	1	4
139	Yes	Yes	Yes	Yes	Yes	COMPLETE	VERY LIK	Yes	Yes	Yes	Yes	No	Yes	Yes	Yes	Yes	Yes	No	Yes	COMPLETE	VERY LIK																					0.00533	31	1	1	0	1	0	0
226	No/IDK	No/IDK	No/IDK	No/IDK	No/IDK	NEITHER	NEITHER	No	No	Yes	Yes	Yes	Yes	Yes	Yes	Yes	No	No	Yes	SOMEWHAT	VERY LIK																No/IDK	No/IDK	No/IDK	NEITHER	NEITHER	0.005428	19	0	1	0	2	0	1
257	Yes	Yes	Yes	Yes	Yes	COMPLETE	VERY LIK	Yes	Yes	Yes	Yes	No	Yes	Yes	Yes	Yes	Yes	No	Yes	COMPLETE	VERY LIK																Yes	Yes	Yes	COMPLETE	SOMEWHAT	0.005268	20	0	1	1	8	0	1
256	Yes	Yes	Yes	Yes	Yes	COMPLETE	SOMEWHAT	No	No	Yes	Yes	No	Yes	Yes	Yes	Yes	No	No	Yes	COMPLETE	VERY LIK	No	Yes	Yes	Yes	Yes	Yes	No/IDK	Yes	yes	Yes	Yes	No/IDK	Yes	COMPLETE	SOMEWHAT	Yes	Yes	Yes	COMPLETE	VERY LIK	0.005268	18	0	1	1	4	2	1
261	Yes	Yes	Yes	Yes	Yes	COMPLETE	VERY LIK	No	No	Yes	Yes	No	Yes	Yes	Yes	Yes	Yes	No	Yes	COMPLETE	VERY LIK	No	Yes	Yes	Yes	Yes	Yes	Yes	Yes	yes	Yes	Yes	Yes	Yes	SOMEWHAT	VERY LIK	Yes	Yes	Yes	COMPLETE	VERY LIK	0.005268	25	2	1	1	8	0	0
259	Yes	Yes	Yes	Yes	Yes	SOMEWHAT	VERY LIK	No	Yes	Yes	Yes	No	Yes	Yes	Yes	Yes	No	No	Yes	SOMEWHAT	VERY LIK	No	Yes	Yes	Yes	Yes	Yes	Yes	Yes	yes	Yes	Yes	Yes	Yes	COMPLETE	VERY LIK	Yes	Yes	Yes	SOMEWHAT	VERY LIK	0.005268	34	0	1	1	5	2	0
268	No/IDK	No/IDK	Yes	Yes	Yes	COMPLETE	VERY LIK	No	Yes	Yes	Yes	No	Yes	Yes	Yes	Yes	Yes	No	Yes	COMPLETE	VERY LIK																					0.005316	25	0	1	1	5	0	2
246	Yes	Yes	Yes	Yes	Yes	SOMEWHAT	VERY LIK	No	Yes	Yes	Yes	No	Yes	Yes	Yes	Yes	No	No	Yes	SOMEWHAT	VERY LIK	No	Yes	Yes	Yes	Yes	Yes	Yes	Yes	yes	Yes	Yes	Yes	Yes	SOMEWHAT	VERY LIK	Yes	Yes	Yes	SOMEWHAT	SOMEWHAT	0.005263	22	0	1	1	8	0	0
255	Yes	No/IDK	Yes	Yes	Yes	COMPLETE	NEITHER	Yes	No	Yes	No	Yes	Yes	No	No	No	Yes	Yes	Yes	COMPLETE	NEITHER																					0.005263	23	2	0	1	0	1	1
249	Yes	Yes	Yes	Yes	Yes	SOMEWHAT	SOMEWHAT	No	Yes	Yes	Yes	No	Yes	Yes	Yes	Yes	No	No	Yes	SOMEWHAT	VERY LIK	No	Yes	Yes	Yes	Yes	Yes	Yes	Yes	yes	Yes	Yes	Yes	Yes	SOMEWHAT	SOMEWHAT	Yes	Yes	Yes	COMPLETE	SOMEWHAT	0.005263	37	0	0	1	2	1	4
260	Yes	Yes	Yes	Yes	Yes	SOMEWHAT	SOMEWHAT	No	Yes	Yes	Yes	No	Yes	Yes	Yes	Yes	Yes	No	Yes	SOMEWHAT	SOMEWHAT	No	No/IDK	Yes	Yes	Yes	Yes	Yes	Yes	yes	Yes	Yes	Yes	Yes	COMPLETE	VERY LIK	Yes	Yes	Yes	COMPLETE	SOMEWHAT	0.005268	31	0	1	1	3	1	0
906	Yes	Yes	Yes	Yes	Yes	COMPLETE	VERY LIK	No	Yes	Yes	Yes	No	Yes	Yes	Yes	Yes	Yes	No	Yes	COMPLETE	VERY LIK	No	Yes	Yes	Yes	Yes	Yes	Yes	Yes	yes	Yes	Yes	Yes	Yes	COMPLETE	VERY LIK	Yes	Yes	Yes	COMPLETE	VERY LIK	0.00519	23	0	1	1	8	1	1
242	No/IDK	Yes	Yes	Yes	Yes	COMPLETE	SOMEWHAT	Yes	Yes	Yes	Yes	Yes	Yes	Yes	Yes	Yes	Yes	Yes	Yes	SOMEWHAT	SOMEWHAT	No	Yes	Yes	Yes	Yes	Yes	Yes	Yes	yes	Yes	Yes	No/IDK	Yes	COMPLETE	SOMEWHAT	Yes	Yes	Yes	SOMEWHAT	SOMEWHAT	0.005263	18	0	1	1	8	0	1
262	Yes	Yes	Yes	Yes	Yes	COMPLETE	VERY LIK	No	Yes	Yes	Yes	No	Yes	Yes	Yes	Yes	Yes	No	Yes	COMPLETE	VERY LIK	No	Yes	Yes	Yes	Yes	Yes	Yes	Yes	yes	Yes	Yes	Yes	Yes	COMPLETE	VERY LIK	Yes	Yes	Yes	COMPLETE	VERY LIK	0.005268	30	0	1	0	3	1	0
266								No	Yes	Yes	Yes	No	Yes	Yes	Yes	Yes	Yes	No	Yes	COMPLETE	VERY LIK																					0.005316	22	0	0	1	2	1	2
267	Yes	Yes	Yes	Yes	Yes	COMPLETE	VERY LIK	No	No	Yes	Yes	No	Yes	Yes	Yes	Yes	Yes	No	Yes	COMPLETE	VERY LIK																					0.005316	25	0	1	1	3	1	4
253								No	Yes	Yes	Yes	Yes	Yes	Yes	Yes	Yes	Yes	Yes	Yes	SOMEWHAT	VERY LIK	No	Yes	Yes	Yes	Yes	Yes	Yes	Yes	yes	Yes	Yes	Yes	Yes	SOMEWHAT	VERY LIK						0.005263	18	0	0	1	5	1	1
258	Yes	Yes	Yes	Yes	Yes	COMPLETE	VERY LIK	No	No	Yes	No	No	No	No	No	No	No	Yes	Yes	COMPLETE	NEITHER	No	Yes	Yes	Yes	Yes	Yes	Yes	Yes	yes	Yes	Yes	Yes	Yes	COMPLETE	VERY LIK	Yes	Yes	Yes	COMPLETE	VERY LIK	0.005268	27	0	0	1	8	2	0
240	Yes	Yes	Yes	Yes	Yes	COMPLETE	VERY LIK	Yes	Yes	Yes	Yes	Yes	Yes	Yes	Yes	Yes	Yes	Yes	Yes	COMPLETE	VERY LIK	No	Yes	Yes	Yes	Yes	Yes	Yes	Yes	yes	Yes	Yes	Yes	Yes	COMPLETE	VERY LIK	Yes	Yes	Yes	COMPLETE	VERY LIK	0.00519	29	1	1	1	7	1	1
252	No/IDK	Yes	Yes	Yes	Yes	SOMEWHAT	SOMEWHAT	Yes	Yes	Yes	Yes	Yes	Yes	Yes	Yes	Yes	Yes	No	No	COMPLETE	VERY LIK																					0.005263	23	0	1	1	2	1	0
239	Yes	Yes	Yes	Yes	Yes	SOMEWHAT	VERY LIK	No	Yes	Yes	Yes	No	Yes	Yes	Yes	Yes	No	No	Yes	SOMEWHAT	VERY LIK	No	Yes	Yes	Yes	Yes	Yes	Yes	Yes	no	Yes	Yes	Yes	Yes	SOMEWHAT	SOMEWHAT	Yes	Yes	Yes	COMPLETE	VERY LIK	0.00519	22	0	0	1	3	1	0
244	Yes	Yes	Yes	Yes	Yes	COMPLETE	VERY LIK	Yes	Yes	Yes	Yes	Yes	Yes	Yes	Yes	Yes	Yes	No	Yes	COMPLETE	VERY LIK	No	Yes	Yes	Yes	Yes	Yes	Yes	Yes	yes	Yes	Yes	Yes	Yes	COMPLETE	VERY LIK	Yes	Yes	Yes	COMPLETE	VERY LIK	0.005263	21	0	1	1	3	2	0
245	Yes	Yes	Yes	Yes	Yes	COMPLETE	VERY LIK	Yes	No	Yes	Yes	No	No	No	No	No	No	No	Yes	COMPLETE	VERY LIK	No	Yes	Yes	Yes	Yes	Yes	Yes	Yes	yes	Yes	Yes	Yes	Yes	COMPLETE	VERY LIK	No/IDK	Yes	Yes	SOMEWHAT	VERY LIK	0.005263	25	0	1	1	1	0	2
254	Yes	Yes	Yes	Yes	Yes	SOMEWHAT	SOMEWHAT	Yes	Yes	Yes	Yes	No	Yes	Yes	Yes	Yes	Yes	No	Yes	COMPLETE	SOMEWHAT	No	Yes	Yes	Yes	Yes	Yes	Yes	Yes	yes	Yes	Yes	Yes	Yes	SOMEWHAT	VERY LIK						0.005263	32	4	1	1	7	2	4
250	Yes	Yes	Yes	Yes	Yes	SOMEWHAT	SOMEWHAT	No	Yes	Yes	Yes	No	Yes	Yes	Yes	Yes	No	No	Yes	SOMEWHAT	SOMEWHAT	No	Yes	Yes	Yes	Yes	No/IDK	Yes	Yes	yes	Yes	Yes	Yes	Yes	COMPLETE	SOMEWHAT	Yes	Yes	Yes	SOMEWHAT	SOMEWHAT	0.005263	26	0	0	1	3	1	1
251	Yes	Yes	Yes	Yes	Yes	COMPLETE	SOMEWHAT	Yes	Yes	Yes	Yes	No	Yes	Yes	Yes	Yes	Yes	No	Yes	COMPLETE	VERY LIK	No	Yes	Yes	Yes	Yes	Yes	Yes	Yes	yes	Yes	Yes	No/IDK	Yes	SOMEWHAT	SOMEWHAT	Yes	Yes	Yes	COMPLETE	VERY LIK	0.005263	23	4	1	0	1	0	2
264	Yes	Yes	Yes	No/IDK	Yes	COMPLETE	VERY LIK	No	No	Yes	Yes	No	Yes	Yes	Yes	Yes	No	No	No	COMPLETE	VERY LIK																					0.005316	20	4	1	0	2	1	1
243	Yes	Yes	Yes	Yes	Yes	COMPLETE	VERY LIK	Yes	Yes	Yes	Yes	Yes	Yes	Yes	Yes	Yes	Yes	No	Yes	COMPLETE	VERY LIK	No	Yes	Yes	Yes	Yes	Yes	Yes	Yes	yes	Yes	Yes	No/IDK	Yes	COMPLETE	VERY LIK	Yes	Yes	Yes	COMPLETE	VERY LIK	0.005263	27	0	1	1	7	0	0
248	Yes	Yes	Yes	Yes	Yes	COMPLETE	VERY LIK	Yes	No	Yes	Yes	No	Yes	Yes	Yes	Yes	Yes	No	Yes	COMPLETE	VERY LIK	No	Yes	Yes	Yes	Yes	Yes	Yes	Yes	yes	Yes	Yes	No/IDK	Yes	COMPLETE	VERY LIK	Yes	Yes	Yes	COMPLETE	VERY LIK	0.005263	20	0	1	1	5	2	2
265	Yes	Yes	Yes	Yes	Yes	COMPLETE	VERY LIK	No	Yes	Yes	Yes	No	Yes	Yes	Yes	Yes	Yes	No	Yes	COMPLETE	VERY LIK	No	Yes	Yes	Yes	Yes	Yes	Yes	Yes	yes	Yes	Yes	Yes	Yes	COMPLETE	VERY LIK	Yes	Yes	Yes	COMPLETE	VERY LIK	0.005316	25	0	1	1	0	1	0
247	Yes	Yes	Yes	Yes	Yes	COMPLETE	VERY LIK	Yes	Yes	Yes	Yes	Yes	Yes	Yes	Yes	Yes	Yes	No	Yes	COMPLETE	VERY LIK	No	Yes	Yes	Yes	Yes	Yes	Yes	Yes	yes	Yes	Yes	Yes	Yes	COMPLETE	VERY LIK	Yes	Yes	Yes	COMPLETE	VERY LIK	0.005263	24	0	1	1	2	1	0
263	Yes	Yes	Yes	Yes	Yes	COMPLETE	VERY LIK	Yes	No	Yes	Yes	No	Yes	Yes	Yes	Yes	Yes	No	Yes	COMPLETE	VERY LIK	No	Yes	Yes	Yes	Yes	Yes	Yes	Yes	yes	Yes	Yes	Yes	Yes	COMPLETE	VERY LIK	Yes	Yes	Yes	COMPLETE	VERY LIK	0.005268	20	0	0	1	4	0	2
241	Yes	Yes	Yes	Yes	Yes	SOMEWHAT	SOMEWHAT	Yes	Yes	Yes	Yes	No	Yes	Yes	Yes	Yes	Yes	Yes	Yes	SOMEWHAT	SOMEWHAT	No	Yes	Yes	Yes	Yes	Yes	Yes	Yes	yes	Yes	Yes	Yes	Yes	COMPLETE	VERY LIK						0.00519	18	0	1	1	0	1	2
331	Yes	Yes	Yes	Yes	Yes	COMPLETE	VERY LIK	Yes	No	Yes	Yes	No	Yes	Yes	Yes	Yes	Yes	No	Yes	COMPLETE	VERY LIK																Yes	Yes	Yes	COMPLETE	VERY LIK	0.005119	17	1	1	0	7	1	1
308	Yes	Yes	Yes	Yes	Yes	COMPLETE	SOMEWHAT	Yes	No	Yes	Yes	No	Yes	Yes	Yes	Yes	Yes	No	Yes	SOMEWHAT	SOMEWHAT	No	Yes	Yes	Yes	Yes	Yes	Yes	Yes	yes	Yes	Yes	Yes	Yes	COMPLETE	VERY LIK	Yes	Yes	Yes	COMPLETE	VERY LIK	0.005596	37	0	1	1	2	1	4
361	Yes	Yes	Yes	Yes	Yes	COMPLETE	SOMEWHAT	No	Yes	Yes	Yes	No	Yes	Yes	Yes	Yes	No	No	Yes	COMPLETE	VERY LIK	No	Yes	Yes	Yes	Yes	Yes	Yes	Yes	yes	Yes	Yes	No/IDK	Yes	COMPLETE	VERY LIK	Yes	Yes	Yes	COMPLETE	VERY LIK	0.005692	21	0	1	1	3	0	1
339	Yes	Yes	Yes	Yes	Yes	COMPLETE	VERY LIK	Yes	Yes	Yes	Yes	No	Yes	Yes	Yes	Yes	Yes	No	Yes	COMPLETE	VERY LIK	No	Yes	Yes	Yes	Yes	Yes	Yes	Yes	yes	Yes	Yes	Yes	Yes	COMPLETE	VERY LIK	Yes	Yes	Yes	COMPLETE	VERY LIK	0.005146	36	0	1	1	4	0	4
280	Yes	Yes	Yes	Yes	Yes	COMPLETE	VERY LIK	No	Yes	Yes	Yes	No	Yes	Yes	Yes	Yes	No	No	Yes	COMPLETE	VERY LIK	No	Yes	Yes	Yes	Yes	Yes	Yes	Yes	yes	Yes	Yes	No/IDK	Yes	COMPLETE	VERY LIK	Yes	Yes	Yes	COMPLETE	VERY LIK	0.005504	27	2	1	1	7	0	2
332	Yes	Yes	Yes	Yes	Yes	SOMEWHAT	VERY LIK	No	Yes	Yes	Yes	No	Yes	Yes	Yes	Yes	No	No	Yes	COMPLETE	VERY LIK	No	Yes	Yes	Yes	Yes	Yes	Yes	Yes	yes	Yes	Yes	Yes	Yes	SOMEWHAT	VERY LIK	No/IDK	Yes	Yes	COMPLETE	VERY LIK	0.005839	23	1	1	1	7	2	2
320	No/IDK	Yes	Yes	Yes	Yes	COMPLETE	VERY LIK	Yes	Yes	Yes	Yes	No	Yes	Yes	Yes	Yes	No	No	Yes	COMPLETE	VERY LIK	No	Yes	Yes	Yes	Yes	Yes	Yes	Yes	yes	Yes	Yes	No/IDK	Yes	COMPLETE	VERY LIK	Yes	Yes	Yes	COMPLETE	VERY LIK	0.005461	22	0	1	1	5	0	2
271	Yes	Yes	Yes	Yes	Yes	COMPLETE	VERY LIK	Yes	Yes	Yes	Yes	No	Yes	Yes	Yes	Yes	Yes	No	Yes	COMPLETE	VERY LIK	No	Yes	Yes	Yes	Yes	Yes	Yes	Yes	yes	Yes	No/IDK	No/IDK	Yes	SOMEWHAT	SOMEWHAT						0.005504	29	1	1	1	6	0	4
284	Yes	Yes	Yes	Yes	Yes	COMPLETE	VERY LIK	Yes	No	Yes	Yes	No	Yes	Yes	Yes	Yes	No	No	Yes	COMPLETE	VERY LIK	No	Yes	Yes	Yes	Yes	Yes	Yes	Yes	yes	Yes	Yes	No/IDK	Yes	COMPLETE	VERY LIK	Yes	Yes	Yes	COMPLETE	VERY LIK	0.005788	27	0	1	1	0	1	4
269	Yes	Yes	Yes	Yes	Yes	COMPLETE	VERY LIK	Yes	Yes	Yes	Yes	No	Yes	Yes	Yes	Yes	Yes	No	Yes	COMPLETE	VERY LIK	No	Yes	Yes	Yes	Yes	Yes	Yes	Yes	yes	Yes	Yes	Yes	Yes	COMPLETE	VERY LIK						0.005504	20	1	1	1	7	0	2
275	Yes	Yes	Yes	Yes	Yes	SOMEWHAT	VERY LIK	Yes	Yes	Yes	Yes	No	Yes	Yes	Yes	Yes	Yes	No	Yes	COMPLETE	VERY LIK	No	Yes	Yes	Yes	Yes	Yes	Yes	Yes	yes	Yes	Yes	No/IDK	Yes	SOMEWHAT	SOMEWHAT	Yes	Yes	Yes	SOMEWHAT	SOMEWHAT	0.005504	22	0	1	1	6	0	2
285	Yes	Yes	Yes	Yes	Yes	COMPLETE	VERY LIK	No	Yes	Yes	Yes	No	Yes	Yes	Yes	Yes	Yes	No	Yes	COMPLETE	VERY LIK	No	Yes	Yes	Yes	Yes	Yes	Yes	Yes	yes	Yes	Yes	Yes	Yes	COMPLETE	VERY LIK	Yes	Yes	Yes	COMPLETE	VERY LIK	0.005788	35	0	1	1	1	2	4
286	Yes	Yes	Yes	Yes	Yes	COMPLETE	VERY LIK	No	No	No	No	Yes	No	No	No	No	No	Yes	No	COMPLETE	VERY LIK																Yes	Yes	Yes	COMPLETE	VERY LIK	0.005788	21	4	0	0	4	0	2
349	No/IDK	No/IDK	Yes	Yes	Yes	COMPLETE	SOMEWHAT	Yes	Yes	Yes	Yes	Yes	Yes	Yes	Yes	Yes	Yes	No	Yes	COMPLETE	SOMEWHAT	No	Yes	Yes	Yes	Yes	Yes	Yes	Yes	yes	No/IDK	No/IDK	No/IDK	Yes	SOMEWHAT	SOMEWHAT	No/IDK	Yes	Yes	SOMEWHAT	NEITHER	0.005515	34	1	1	1	0	1	4
270	No/IDK	Yes	Yes	Yes	Yes	COMPLETE	VERY LIK	Yes	Yes	Yes	Yes	No	Yes	Yes	Yes	Yes	Yes	No	Yes	COMPLETE	VERY LIK	No	Yes	Yes	Yes	Yes	Yes	Yes	Yes	yes	Yes	Yes	Yes	Yes	COMPLETE	VERY LIK						0.005504	20	1	1	1	6	0	2
298	Yes	Yes	Yes	Yes	Yes	COMPLETE	VERY LIK	No	No	Yes	Yes	No	Yes	Yes	Yes	Yes	No	Yes	Yes	SOMEWHAT	VERY LIK	No	Yes	Yes	Yes	Yes	Yes	Yes	No/IDK	yes	Yes	Yes	Yes	Yes	COMPLETE	VERY LIK	Yes	Yes	Yes	COMPLETE	VERY LIK	0.005596	18	1	1	1	2	0	1
311	Yes	Yes	Yes	Yes	Yes	COMPLETE	VERY LIK	No	Yes	Yes	Yes	No	Yes	Yes	Yes	Yes	No	No	Yes	COMPLETE	VERY LIK	No	Yes	Yes	Yes	Yes	Yes	Yes	Yes	yes	Yes	Yes	No/IDK	Yes	COMPLETE	VERY LIK	Yes	Yes	Yes	COMPLETE	VERY LIK	0.005461	19	1	1	0	2	1	1
289	Yes	Yes	Yes	Yes	Yes	COMPLETE	VERY LIK	Yes	Yes	Yes	Yes	No	Yes	Yes	Yes	Yes	Yes	No	Yes	COMPLETE	VERY LIK	No	Yes	Yes	Yes	Yes	Yes	Yes	Yes	yes	Yes	Yes	Yes	Yes	COMPLETE	VERY LIK						0.005596	28	0	1	1	0	1	4
293	Yes	Yes	Yes	Yes	Yes	SOMEWHAT	SOMEWHAT	No	Yes	Yes	Yes	No	Yes	Yes	Yes	Yes	No	No	Yes	SOMEWHAT	SOMEWHAT	No	Yes	Yes	Yes	Yes	Yes	Yes	Yes						SOMEWHAT	SOMEWHAT	Yes	Yes	Yes	COMPLETE	SOMEWHAT	0.005596	36	1	1	0	3	2	0
360	Yes	Yes	Yes	Yes	Yes	COMPLETE	VERY LIK	No	Yes	Yes	Yes	No	Yes	Yes	Yes	Yes	No	No	Yes	SOMEWHAT	VERY LIK	No	Yes	Yes	Yes	Yes	Yes	Yes	Yes	yes	Yes	Yes	No/IDK	Yes	COMPLETE	VERY LIK	Yes	Yes	Yes	COMPLETE	VERY LIK	0.005692	19	0	1	1	5	0	1
346	Yes	Yes	Yes	Yes	Yes	COMPLETE	VERY LIK	Yes	Yes	Yes	Yes	Yes	Yes	Yes	Yes	Yes	Yes	No	Yes	COMPLETE	VERY LIK	No	Yes	Yes	Yes	Yes	Yes	Yes	Yes	no	Yes	Yes	Yes	Yes	COMPLETE	VERY LIK	Yes	Yes	Yes	COMPLETE	VERY LIK	0.005515	25	0	0	1	0	1	4
307	Yes	No/IDK	Yes	Yes	Yes	COMPLETE	VERY LIK	Yes	Yes	Yes	Yes	No	Yes	Yes	Yes	Yes	Yes	No	Yes	COMPLETE	VERY LIK	No	Yes	Yes	Yes	Yes	Yes	Yes	Yes	yes	Yes	Yes	Yes	Yes	COMPLETE	VERY LIK	Yes	Yes	Yes	COMPLETE	VERY LIK	0.005596	30	0	1	1	6	0	0
321	Yes	Yes	Yes	Yes	Yes	COMPLETE	VERY LIK															No	Yes	Yes	Yes	Yes	Yes	Yes	Yes	yes	Yes	Yes	Yes	Yes	COMPLETE	VERY LIK						0.005461	30	1	1	1	6	0	0
315	Yes	Yes	Yes	Yes	Yes	COMPLETE	VERY LIK	No	Yes	Yes	Yes	No	Yes	Yes	Yes	Yes	No	No	Yes	COMPLETE	VERY LIK	No	Yes	Yes	Yes	Yes	Yes	Yes	Yes	yes	Yes	Yes	No/IDK	Yes	COMPLETE	VERY LIK	Yes	Yes	Yes	COMPLETE	VERY LIK	0.005461	21	0	1	1	1	1	1
302	Yes	Yes	Yes	Yes	Yes	COMPLETE	VERY LIK	No	No	Yes	Yes	No	Yes	Yes	Yes	Yes	No	No	Yes	COMPLETE	VERY LIK	No	Yes	Yes	Yes	Yes	Yes	Yes	Yes	yes	Yes	No/IDK	Yes	Yes	COMPLETE	VERY LIK	Yes	Yes	Yes	COMPLETE	VERY LIK	0.005363	27	0	1	0	2	0	4
295	Yes	Yes	Yes	Yes	Yes	COMPLETE	VERY LIK	No	Yes	Yes	Yes	No	Yes	Yes	Yes	Yes	No	No	Yes	SOMEWHAT	SOMEWHAT	No	Yes	Yes	Yes	Yes	Yes	Yes	Yes	yes	Yes	Yes	Yes	Yes	COMPLETE	SOMEWHAT	Yes	Yes	Yes	SOMEWHAT	SOMEWHAT	0.005596	23	0	1	1	8	0	2
292	Yes	Yes	Yes	Yes	Yes	SOMEWHAT	SOMEWHAT	No	Yes	Yes	Yes	No	Yes	Yes	Yes	Yes	No	No	Yes	SOMEWHAT	SOMEWHAT	No	Yes	Yes	Yes	Yes	Yes	Yes	Yes						SOMEWHAT	SOMEWHAT	Yes	Yes	Yes	COMPLETE	VERY LIK	0.005596	34	1	1	1	4	1	0
338	Yes	Yes	Yes	Yes	Yes	COMPLETE	VERY LIK	No	No	Yes	Yes	No	Yes	Yes	Yes	Yes	No	No	Yes	COMPLETE	VERY LIK	No	Yes	Yes	Yes	Yes	Yes	Yes	Yes	yes	Yes	Yes	Yes	Yes	COMPLETE	VERY LIK	Yes	Yes	Yes	COMPLETE	VERY LIK	0.005146	30	0	1	1	6	2	4
304	Yes	Yes	Yes	Yes	Yes	COMPLETE	VERY LIK	No	No	Yes	Yes	Yes	Yes	Yes	Yes	Yes	Yes	Yes	Yes	COMPLETE	VERY LIK																Yes	Yes	Yes	COMPLETE	VERY LIK	0.005363	37	0	1	1	5	0	2
299	Yes	Yes	Yes	Yes	Yes	COMPLETE	VERY LIK	No	Yes	Yes	Yes	Yes	Yes	Yes	Yes	Yes	Yes	No	Yes	COMPLETE	VERY LIK																Yes	Yes	Yes	COMPLETE	VERY LIK	0.005363	36	0	1	1	5	0	4
329	Yes	Yes	Yes	Yes	Yes	COMPLETE	VERY LIK	Yes	Yes	Yes	Yes	No	Yes	Yes	Yes	Yes	Yes	No	Yes	COMPLETE	VERY LIK																Yes	Yes	Yes	COMPLETE	VERY LIK	0.005119	40	1	1	0	7	0	4
314	Yes	Yes	Yes	Yes	Yes	COMPLETE	VERY LIK	No	Yes	Yes	Yes	No	Yes	Yes	Yes	Yes	No	No	Yes	COMPLETE	VERY LIK	No	Yes	Yes	Yes	Yes	Yes	Yes	Yes	yes	Yes	Yes	No/IDK	Yes	COMPLETE	VERY LIK	Yes	Yes	Yes	COMPLETE	VERY LIK	0.005461	24	0	1	1	5	0	0
327	Yes	Yes	Yes	Yes	Yes	COMPLETE	VERY LIK	Yes	Yes	Yes	Yes	No	Yes	Yes	Yes	Yes	Yes	No	Yes	COMPLETE	VERY LIK	No	Yes	Yes	Yes	Yes	Yes	Yes	Yes	yes	Yes	Yes	Yes	Yes	COMPLETE	VERY LIK	Yes	Yes	Yes	COMPLETE	VERY LIK	0.005119	19	1	1	0	0	2	2
313	Yes	Yes	Yes	Yes	Yes	COMPLETE	VERY LIK																														Yes	Yes	Yes	COMPLETE	VERY LIK	0.005461	16	1	1	1	7	0	1
290	Yes	Yes	Yes	Yes	Yes	COMPLETE	VERY LIK	No	No	Yes	Yes	No	Yes	Yes	Yes	Yes	No	No	Yes	COMPLETE	VERY LIK	No	Yes	Yes	Yes	Yes	Yes	Yes	Yes	yes	Yes	Yes	No/IDK	Yes	COMPLETE	VERY LIK	Yes	Yes	Yes	COMPLETE	VERY LIK	0.005596	26	1	1	1	8	0	0
274	No/IDK	No/IDK	Yes	No/IDK	Yes	COMPLETE	VERY LIK	No	Yes	Yes	Yes	No	Yes	Yes	No	No	No	No	Yes	NEITHER	SOMEWHAT	No	Yes	Yes	Yes	Yes	Yes	Yes	Yes	yes	Yes	No/IDK	No/IDK	Yes	SOMEWHAT	SOMEWHAT	Yes	Yes	Yes	SOMEWHAT	SOMEWHAT	0.005504	21	0	1	1	3	1	2
343	Yes	Yes	Yes	Yes	Yes	SOMEWHAT	SOMEWHAT	No	Yes	Yes	Yes	No	Yes	Yes	Yes	Yes	No	No	Yes	COMPLETE	SOMEWHAT	No	Yes	Yes	Yes	Yes	Yes	Yes	Yes	yes	Yes	Yes	Yes	Yes	SOMEWHAT	VERY LIK	Yes	Yes	Yes	COMPLETE	VERY LIK	0.005515	20	0	1	1	5	1	1
326	No/IDK	Yes	Yes	Yes	Yes	COMPLETE	VERY LIK	Yes	Yes	Yes	Yes	No	Yes	Yes	Yes	Yes	Yes	No	Yes	COMPLETE	VERY LIK	No	Yes	Yes	Yes	Yes	Yes	Yes	Yes	yes	Yes	Yes	Yes	Yes	COMPLETE	VERY LIK	Yes	Yes	Yes	COMPLETE	VERY LIK	0.005119	30	0	0	1	0	1	0
322	Yes	Yes	Yes	Yes	Yes	COMPLETE	VERY LIK	No	Yes	Yes	Yes	No	Yes	Yes	Yes	Yes	No	No	Yes	COMPLETE	VERY LIK	No	Yes	Yes	Yes	Yes	Yes	Yes	Yes	yes	Yes	Yes	Yes	Yes	COMPLETE	VERY LIK						0.005461	29	1	1	1	8	0	0
337	Yes	Yes	Yes	Yes	Yes	COMPLETE	VERY LIK	No	Yes	Yes	Yes	No	Yes	Yes	Yes	Yes	No	No	Yes	COMPLETE	VERY LIK	No	Yes	Yes	Yes	Yes	Yes	Yes	Yes	yes	Yes	Yes	No/IDK	Yes	COMPLETE	VERY LIK	Yes	Yes	Yes	COMPLETE	VERY LIK	0.005146	31	0	1	1	3	0	0
294	Yes	Yes	Yes	Yes	Yes	COMPLETE	SOMEWHAT	No	Yes	Yes	Yes	No	Yes	Yes	Yes	Yes	No	No	Yes	COMPLETE	SOMEWHAT	No	Yes	Yes	Yes	Yes	Yes	Yes	Yes	yes	Yes	Yes	Yes	Yes	SOMEWHAT	SOMEWHAT	Yes	Yes	Yes	COMPLETE	SOMEWHAT	0.005596	24	0	1	1	6	1	2
323	Yes	Yes	Yes	Yes	Yes	COMPLETE	VERY LIK	Yes	Yes	Yes	Yes	No	Yes	Yes	Yes	Yes	Yes	No	Yes	COMPLETE	VERY LIK	No	Yes	Yes	Yes	Yes	Yes	Yes	Yes	yes	Yes	Yes	Yes	Yes	COMPLETE	VERY LIK						0.005461	20	4	1	1	3	1	0
348	No/IDK	Yes	Yes	Yes	Yes	COMPLETE	VERY LIK	No	No	Yes	Yes	No	No	Yes	Yes	Yes	No	No	Yes	COMPLETE	VERY LIK	No	Yes	Yes	No/IDK	Yes	Yes	Yes	Yes	yes	Yes	Yes	Yes	Yes	COMPLETE	VERY LIK	Yes	Yes	Yes	COMPLETE	VERY LIK	0.005515	18	2	1	0	8	0	1
306	No/IDK	No/IDK	Yes	Yes	Yes	COMPLETE	VERY LIK	Yes	Yes	Yes	Yes	No	Yes	Yes	Yes	Yes	Yes	No	Yes	COMPLETE	VERY LIK	No	Yes	Yes	Yes	Yes	Yes	No/IDK	Yes	yes	No/IDK	Yes	No/IDK	Yes	COMPLETE	VERY LIK	No/IDK	Yes	Yes	COMPLETE	VERY LIK	0.005596	18	0	1	1	6	0	1
352	Yes	Yes	Yes	Yes	Yes	COMPLETE	SOMEWHAT	No	No	Yes	Yes	No	Yes	Yes	Yes	Yes	Yes	No	Yes	SOMEWHAT	VERY LIK	No	Yes	Yes	Yes	Yes	Yes	Yes	Yes	yes	Yes	Yes	Yes	Yes	SOMEWHAT	VERY LIK	Yes	Yes	Yes	COMPLETE	SOMEWHAT	0.005515	26	0	1	1	2	0	2
328	Yes	Yes	Yes	Yes	Yes	COMPLETE	VERY LIK	Yes	Yes	Yes	Yes	No	Yes	Yes	Yes	Yes	Yes	No	Yes	COMPLETE	VERY LIK	No	Yes	Yes	Yes	Yes	Yes	Yes	Yes	yes	Yes	Yes	Yes	Yes	COMPLETE	VERY LIK	Yes	Yes	Yes	COMPLETE	COMPLETE	0.005119	24	1	1	1	8	0	2
351	Yes	Yes	Yes	Yes	Yes	COMPLETE	VERY LIK	No	Yes	Yes	Yes	No	Yes	Yes	Yes	Yes	Yes	No	Yes	COMPLETE	VERY LIK																Yes	Yes	Yes	COMPLETE	VERY LIK	0.005515	19	4	1	1	1	0	1
342	Yes	Yes	Yes	Yes	Yes	SOMEWHAT	SOMEWHAT	No	Yes	Yes	Yes	No	Yes	Yes	Yes	Yes	No	No	Yes	SOMEWHAT	SOMEWHAT	No	Yes	Yes	Yes	Yes	Yes	Yes	Yes	yes	Yes	Yes	Yes	Yes	SOMEWHAT	VERY LIK	Yes	Yes	Yes	COMPLETE	SOMEWHAT	0.005515	23	0	1	1	6	0	1
358	Yes	Yes	Yes	Yes	Yes	COMPLETE	SOMEWHAT	No	No	No	Yes	Yes	No	Yes	No	No	Yes	Yes	Yes	SOMEWHAT	VERY LIK	No	Yes	Yes	Yes	Yes	Yes	Yes	Yes	yes	No/IDK	Yes	Yes	Yes	SOMEWHAT	SOMEWHAT	Yes	Yes	Yes	COMPLETE	VERY LIK	0.005692	32	4	1	1	0	1	0
300	Yes	Yes	Yes	Yes	Yes	COMPLETE	VERY LIK	Yes	Yes	Yes	Yes	No	Yes	Yes	Yes	Yes	Yes	No	Yes	COMPLETE	VERY LIK																					0.005363	21	1	1	1	8	0	1
353	Yes	Yes	Yes	Yes	Yes	COMPLETE	SOMEWHAT	Yes	Yes	Yes	Yes	No	Yes	Yes	Yes	Yes	No	No	Yes	COMPLETE	VERY LIK	No	Yes	Yes	Yes	Yes	Yes	Yes	Yes	yes	Yes	Yes	No/IDK	Yes	COMPLETE	SOMEWHAT	Yes	Yes	Yes	COMPLETE	SOMEWHAT	0.005515	25	0	1	1	1	0	2
273	Yes	Yes	Yes	Yes	Yes	COMPLETE	VERY LIK	Yes	Yes	Yes	Yes	No	Yes	Yes	Yes	Yes	No	No	Yes	COMPLETE	VERY LIK	No	Yes	Yes	Yes	Yes	Yes	Yes	Yes	yes	Yes	Yes	No/IDK	Yes	COMPLETE	VERY LIK	Yes	Yes	Yes	COMPLETE	VERY LIK	0.005504	24	1	1	1	1	0	2
333	Yes	Yes	Yes	Yes	Yes	COMPLETE	VERY LIK	No	Yes	Yes	Yes	No	Yes	Yes	Yes	Yes	No	No	Yes	COMPLETE	VERY LIK	No	Yes	Yes	Yes	Yes	Yes	Yes	Yes	yes	Yes	Yes	Yes	Yes	COMPLETE	VERY LIK	Yes	Yes	Yes	SOMEWHAT	VERY LIK	0.005839	20	1	1	1	4	2	2
334	Yes	Yes	Yes	Yes	Yes	COMPLETE	VERY LIK	Yes	Yes	Yes	Yes	No	Yes	Yes	Yes	Yes	No	No	Yes	COMPLETE	VERY LIK	No	Yes	Yes	Yes	Yes	Yes	Yes	Yes	yes	Yes	Yes	Yes	Yes	COMPLETE	VERY LIK	Yes	Yes	Yes	COMPLETE	VERY LIK	0.005839	32	1	1	1	2	1	0
341	Yes	Yes	Yes	Yes	Yes	COMPLETE	VERY LIK	Yes	Yes	Yes	Yes	Yes	Yes	Yes	Yes	Yes	Yes	No	Yes	COMPLETE	VERY LIK	No	Yes	Yes	Yes	Yes	Yes	Yes	Yes	yes	Yes	Yes	No/IDK	Yes	COMPLETE	VERY LIK	Yes	Yes	Yes	COMPLETE	VERY LIK	0.005515	19	1	1	1	8	0	1
288	No/IDK	Yes	Yes	Yes	Yes	COMPLETE	COMPLETE	No	No	No	No	Yes	Yes	Yes	Yes	No	Yes	Yes	Yes	COMPLETE	COMPLETE	No	No/IDK	Yes	Yes	Yes	Yes	Yes	Yes	yes	Yes	Yes	Yes	Yes	COMPLETE	VERY LIK						0.005596	27	0	1	1	5	0	0
357	Yes	Yes	Yes	Yes	Yes	SOMEWHAT	SOMEWHAT	No	No	Yes	Yes	Yes	No	No	No	No	No	Yes	Yes	SOMEWHAT	SOMEWHAT	No	Yes	Yes	Yes	Yes	Yes	Yes	Yes	yes	Yes	Yes	Yes	Yes	COMPLETE	VERY LIK						0.005692	35	0	1	1	0	1	4
325	Yes	Yes	Yes	Yes	Yes	COMPLETE	VERY LIK	No	Yes	Yes	Yes	No	Yes	Yes	Yes	Yes	Yes	No	Yes	COMPLETE	VERY LIK	No	Yes	Yes	Yes	Yes	Yes	Yes	Yes	yes	Yes	Yes	No/IDK	Yes	COMPLETE	VERY LIK	Yes	Yes	Yes	COMPLETE	VERY LIK	0.005119	25	2	1	1	8	0	0
303	Yes	Yes	Yes	Yes	Yes	COMPLETE	VERY LIK	Yes	Yes	Yes	Yes	No	Yes	Yes	Yes	Yes	No	No	Yes	COMPLETE	VERY LIK																Yes	Yes	Yes	COMPLETE	VERY LIK	0.005363	24	0	1	1	5	0	1
318	Yes	Yes	Yes	Yes	Yes	COMPLETE	VERY LIK	Yes	Yes	Yes	Yes	No	Yes	Yes	Yes	Yes	Yes	Yes	Yes	COMPLETE	VERY LIK	No	Yes	Yes	Yes	Yes	Yes	Yes	Yes	yes	Yes	Yes	No/IDK	Yes	COMPLETE	VERY LIK	Yes	Yes	Yes	COMPLETE	VERY LIK	0.005461	24	1	1	1	6	0	2
277	Yes	Yes	Yes	Yes	Yes	COMPLETE	VERY LIK	No	Yes	Yes	Yes	No	Yes	Yes	Yes	Yes	Yes	No	Yes	SOMEWHAT	SOMEWHAT	No	Yes	Yes	Yes	Yes	Yes	Yes	Yes	yes	Yes	Yes	No/IDK	Yes	SOMEWHAT	SOMEWHAT	Yes	Yes	Yes	SOMEWHAT	SOMEWHAT	0.005504	38	0	1	1	0	1	4
335	Yes	Yes	Yes	Yes	Yes	COMPLETE	VERY LIK	No	Yes	Yes	Yes	No	Yes	Yes	Yes	Yes	No	No	Yes	COMPLETE	VERY LIK	No	Yes	Yes	Yes	Yes	Yes	Yes	Yes	yes	Yes	Yes	No/IDK	No/IDK	COMPLETE	VERY LIK	Yes	Yes	Yes	COMPLETE	VERY LIK	0.005146	30	0	1	1	4	2	4
356	Yes	Yes	Yes	Yes	Yes	COMPLETE	VERY LIK	Yes	Yes	Yes	Yes	No	Yes	Yes	Yes	Yes	Yes	No	Yes	SOMEWHAT	SOMEWHAT	No	Yes	Yes	Yes	Yes	Yes	Yes	Yes	yes	Yes	No/IDK	No/IDK	No/IDK	SOMEWHAT	SOMEWHAT	Yes	Yes	Yes	COMPLETE	VERY LIK	0.005515	25	0	1	1	7	0	2
312	Yes	Yes	Yes	Yes	Yes	COMPLETE	VERY LIK	No	Yes	Yes	Yes	No	Yes	Yes	Yes	Yes	No	No	Yes	COMPLETE	VERY LIK	No	Yes	Yes	Yes	Yes	Yes	Yes	Yes	yes	Yes	Yes	No/IDK	Yes	COMPLETE	VERY LIK	Yes	Yes	Yes	COMPLETE	VERY LIK	0.005461	20	0	1	1	0	1	0
297	Yes	Yes	Yes	Yes	Yes	COMPLETE	VERY LIK	No	Yes	Yes	Yes	No	Yes	Yes	Yes	Yes	Yes	No	Yes	COMPLETE	VERY LIK	No	Yes	Yes	Yes	Yes	Yes	Yes	Yes	yes	Yes	Yes	Yes	Yes	COMPLETE	VERY LIK	Yes	Yes	Yes	COMPLETE	VERY LIK	0.005596	19	0	1	1	2	0	1
278	Yes	Yes	Yes	Yes	Yes	COMPLETE	VERY LIK	No	No	Yes	Yes	No	Yes	Yes	Yes	Yes	No	No	Yes	COMPLETE	VERY LIK	No	Yes	Yes	Yes	Yes	Yes	Yes	Yes	yes	Yes	Yes	Yes	Yes	COMPLETE	VERY LIK	Yes	Yes	Yes	COMPLETE	VERY LIK	0.005504	28	0	1	0	0	1	4
340	Yes	Yes	Yes	Yes	Yes	COMPLETE	VERY LIK	Yes	Yes	Yes	Yes	No	Yes	Yes	Yes	Yes	Yes	No	Yes	COMPLETE	VERY LIK																Yes	Yes	Yes	COMPLETE	VERY LIK	0.005515	29	2	0	1	4	0	1
330	Yes	Yes	Yes	Yes	Yes	COMPLETE	VERY LIK	No	Yes	Yes	Yes	No	Yes	Yes	Yes	Yes	Yes	No	Yes	COMPLETE	VERY LIK	No	Yes	Yes	Yes	Yes	Yes	Yes	Yes	yes	Yes	Yes	Yes	Yes	COMPLETE	VERY LIK	Yes	Yes	Yes	COMPLETE	VERY LIK	0.005119	17	0	1	0	8	0	1
336	Yes	Yes	Yes	Yes	Yes	COMPLETE	VERY LIK	No	No	Yes	Yes	No	Yes	Yes	Yes	Yes	No	No	Yes	COMPLETE	VERY LIK	No	Yes	Yes	Yes	Yes	Yes	Yes	Yes	yes	Yes	Yes	Yes	Yes	COMPLETE	SOMEWHAT	Yes	Yes	Yes	SOMEWHAT	VERY LIK	0.005146	22	0	1	1	7	0	2
276	Yes	Yes	Yes	Yes	Yes	SOMEWHAT	SOMEWHAT	Yes	Yes	Yes	Yes	No	Yes	Yes	Yes	Yes	Yes	No	Yes	COMPLETE	SOMEWHAT	No	Yes	Yes	Yes	Yes	Yes	Yes	Yes	yes	Yes	Yes	Yes	Yes	SOMEWHAT	SOMEWHAT	Yes	Yes	Yes	SOMEWHAT	SOMEWHAT	0.005504	20	4	1	1	1	0	2
281	Yes	Yes	Yes	Yes	Yes	COMPLETE	VERY LIK	No	Yes	Yes	Yes	No	Yes	Yes	Yes	Yes	Yes	No	Yes	COMPLETE	VERY LIK	No	Yes	Yes	Yes	Yes	Yes	Yes	Yes	yes	Yes	Yes	Yes	Yes	COMPLETE	VERY LIK	Yes	Yes	Yes	COMPLETE	VERY LIK	0.005504	26	0	1	1	4	0	0
291	Yes	Yes	Yes	Yes	Yes	COMPLETE	VERY LIK	No	No	Yes	Yes	Yes	No	No	No	No	Yes	No	Yes	COMPLETE	VERY LIK	No	Yes	Yes	Yes	Yes	Yes	Yes	Yes	yes	Yes	Yes	Yes	Yes	COMPLETE	VERY LIK	Yes	Yes	Yes	COMPLETE	VERY LIK	0.005596	22	2	0	1	8	0	2
309	Yes	Yes	Yes	Yes	Yes	COMPLETE	VERY LIK	Yes	Yes	Yes	Yes	No	Yes	Yes	Yes	Yes	Yes	No	Yes	COMPLETE	VERY LIK	No	Yes	Yes	Yes	Yes	Yes	Yes	Yes	yes	Yes	Yes	Yes	No/IDK	SOMEWHAT	SOMEWHAT	Yes	Yes	Yes	COMPLETE	VERY LIK	0.005596	35	0	1	1	8	0	4
317	No/IDK	Yes	No/IDK	Yes	Yes	COMPLETE	VERY LIK	No	Yes	Yes	Yes	No	Yes	Yes	Yes	Yes	No	No	Yes	COMPLETE	VERY LIK																Yes	Yes	No/IDK	COMPLETE	VERY LIK	0.005461	31	0	1	1	0	1	0
355	Yes	Yes	Yes	Yes	Yes	COMPLETE	VERY LIK	No	Yes	Yes	Yes	No	Yes	Yes	Yes	Yes	No	No	Yes	COMPLETE	VERY LIK	No	Yes	Yes	Yes	Yes	Yes	Yes	Yes	yes	Yes	Yes	Yes	Yes	SOMEWHAT	VERY LIK	Yes	Yes	Yes	COMPLETE	VERY LIK	0.005515	28	4	0	1	6	0	4
310	Yes	Yes	Yes	Yes	Yes	COMPLETE	VERY LIK	Yes	Yes	No	Yes	No	Yes	Yes	Yes	Yes	Yes	No	Yes	COMPLETE	SOMEWHAT	No	Yes	Yes	Yes	Yes	Yes	Yes	Yes	yes	Yes	Yes	Yes	Yes	COMPLETE	VERY LIK	Yes	Yes	Yes	COMPLETE	VERY LIK	0.005596	34	2	1	1	8	0	4
282	Yes	Yes	Yes	Yes	Yes	COMPLETE	VERY LIK	Yes	Yes	Yes	Yes	No	Yes	Yes	Yes	Yes	No	No	Yes	COMPLETE	VERY LIK	No	Yes	Yes	Yes	Yes	Yes	Yes	Yes	yes	Yes	Yes	Yes	Yes	COMPLETE	VERY LIK	Yes	Yes	Yes	COMPLETE	VERY LIK	0.005788	30	0	1	1	3	2	4
279	Yes	Yes	Yes	Yes	Yes	COMPLETE	VERY LIK	Yes	Yes	Yes	Yes	No	Yes	Yes	Yes	Yes	Yes	No	Yes	COMPLETE	VERY LIK	No	Yes	Yes	Yes	Yes	Yes	Yes	Yes	yes	Yes	Yes	No/IDK	Yes	COMPLETE	VERY LIK	Yes	Yes	Yes	COMPLETE	VERY LIK	0.005504	33	0	1	1	6	0	0
296	Yes	Yes	Yes	Yes	Yes	SOMEWHAT	VERY LIK	No	Yes	Yes	Yes	No	Yes	Yes	Yes	Yes	No	No	Yes	SOMEWHAT	VERY LIK	No	Yes	Yes	Yes	Yes	Yes	Yes	Yes						SOMEWHAT	VERY LIK	Yes	Yes	Yes	COMPLETE	SOMEWHAT	0.005596	21	0	0	1	6	0	2
272	Yes	Yes	Yes	Yes	Yes	SOMEWHAT	SOMEWHAT	Yes	Yes	Yes	Yes	No	Yes	Yes	Yes	Yes	Yes	No	Yes	SOMEWHAT	SOMEWHAT																					0.005504	35	0	1	1	6	0	4
354	Yes	Yes	Yes	Yes	Yes	COMPLETE	SOMEWHAT	No	Yes	Yes	Yes	No	Yes	Yes	Yes	Yes	No	No	Yes	COMPLETE	VERY LIK																Yes	Yes	Yes	COMPLETE	VERY LIK	0.005515	43	1	1	0	6	0	4
301	Yes	Yes	Yes	Yes	Yes	COMPLETE	VERY LIK	Yes	Yes	Yes	Yes	Yes	Yes	Yes	Yes	Yes	Yes	No	Yes	COMPLETE	VERY LIK	No	Yes	Yes	Yes	Yes	Yes	Yes	Yes	yes	Yes	Yes	Yes	Yes	COMPLETE	VERY LIK	Yes	Yes	Yes	COMPLETE	VERY LIK	0.005363	26	0	1	1	5	0	0
283	Yes	Yes	Yes	Yes	Yes	COMPLETE	VERY LIK	Yes	No	Yes	Yes	No	Yes	Yes	Yes	Yes	Yes	No	Yes	COMPLETE	VERY LIK	No	Yes	Yes	Yes	Yes	Yes	Yes	Yes	yes	Yes	Yes	Yes	Yes	COMPLETE	VERY LIK	Yes	Yes	Yes	COMPLETE	VERY LIK	0.005788	32	0	1	1	2	0	4
305	Yes	Yes	Yes	Yes	Yes	COMPLETE	VERY LIK	No	No	Yes	Yes	Yes	Yes	Yes	Yes	Yes	No	Yes	Yes	COMPLETE	VERY LIK																					0.005363	27	1	1	1	6	0	2
287	Yes	Yes	Yes	Yes	Yes	COMPLETE	VERY LIK	Yes	Yes	Yes	Yes	No	Yes	Yes	Yes	Yes	Yes	No	Yes	COMPLETE	VERY LIK	No	Yes	Yes	Yes	Yes	Yes	Yes	Yes	yes	Yes	Yes	Yes	Yes	COMPLETE	VERY LIK	Yes	Yes	Yes	COMPLETE	VERY LIK	0.005596	21	0	1	1	1	1	2
350	Yes	Yes	Yes	Yes	Yes	SOMEWHAT	SOMEWHAT	No	Yes	Yes	Yes	Yes	Yes	Yes	Yes	Yes	No	No	Yes	COMPLETE	VERY LIK	No	Yes	Yes	Yes	Yes	Yes	Yes	Yes						SOMEWHAT	SOMEWHAT	Yes	Yes	Yes	SOMEWHAT	SOMEWHAT	0.005515	17	0	0	0	5	0	1
345	Yes	Yes	Yes	Yes	Yes	COMPLETE	VERY LIK	Yes	Yes	Yes	Yes	No	Yes	Yes	Yes	Yes	Yes	No	Yes	COMPLETE	VERY LIK	No	Yes	Yes	Yes	Yes	Yes	Yes	Yes	yes	Yes	Yes	Yes	Yes	COMPLETE	VERY LIK	Yes	Yes	Yes	COMPLETE	VERY LIK	0.005515	24	1	1	1	3	0	2
319	Yes	Yes	Yes	Yes	Yes	COMPLETE	VERY LIK	No	Yes	Yes	Yes	No	No	Yes	Yes	Yes	Yes	No	Yes	COMPLETE	VERY LIK	No	Yes	Yes	Yes	Yes	Yes	Yes	Yes	yes	Yes	Yes	No/IDK	Yes	COMPLETE	VERY LIK	Yes	Yes	Yes	COMPLETE	VERY LIK	0.005461	18	1	1	1	8	0	1
359	Yes	Yes	Yes	Yes	Yes	COMPLETE	VERY LIK	No	Yes	Yes	Yes	No	Yes	Yes	Yes	Yes	Yes	No	Yes	COMPLETE	VERY LIK	No	Yes	Yes	Yes	Yes	Yes	Yes	Yes	yes	No/IDK	No/IDK	No/IDK	Yes	COMPLETE	VERY LIK	Yes	Yes	No/IDK	COMPLETE	VERY LIK	0.005692	19	0	1	1	4	2	1
344	Yes	Yes	Yes	Yes	Yes	COMPLETE	VERY LIK	No	Yes	Yes	Yes	No	Yes	Yes	Yes	Yes	No	No	Yes	SOMEWHAT	SOMEWHAT	No	Yes	Yes	Yes	Yes	Yes	Yes	Yes	no	Yes	Yes	Yes	Yes	SOMEWHAT	SOMEWHAT	Yes	Yes	Yes	SOMEWHAT	VERY LIK	0.005515	23	2	1	0	3	0	2
347	Yes	Yes	Yes	Yes	Yes	COMPLETE	VERY LIK	No	Yes	Yes	Yes	No	Yes	Yes	Yes	Yes	Yes	No	Yes	COMPLETE	VERY LIK																Yes	Yes	Yes	COMPLETE	VERY LIK	0.005515	20	0	1	1	4	0	1
316	No/IDK	Yes	Yes	Yes	Yes	COMPLETE	VERY LIK															No	Yes	Yes	Yes	Yes	Yes	Yes	Yes	yes	Yes	No/IDK	No/IDK	No/IDK	COMPLETE	VERY LIK	No/IDK	No/IDK	No/IDK	COMPLETE	VERY LIK	0.005461	20	1	1	1	6	0	2
471	Yes	Yes	Yes	Yes	Yes	COMPLETE	VERY LIK	Yes	Yes	Yes	Yes	No	Yes	Yes	Yes	Yes	Yes	No	Yes	COMPLETE	VERY LIK	No	Yes	Yes	Yes	Yes	Yes	Yes	Yes	yes	Yes	Yes	Yes	Yes	COMPLETE	VERY LIK						0.00536	36	0	1	1	0	1	4
530	No/IDK	Yes	Yes	Yes	Yes	COMPLETE	VERY LIK	No	No	Yes	Yes	No	Yes	Yes	Yes	Yes	Yes	No	Yes	COMPLETE	VERY LIK	No	Yes	Yes	Yes	Yes	Yes	Yes	Yes	yes	Yes	Yes	Yes	Yes	COMPLETE	VERY LIK	No/IDK	Yes	Yes	COMPLETE	VERY LIK	0.005326	28	0	0	1	0	2	0
533	Yes	Yes	Yes	Yes	Yes	COMPLETE	VERY LIK	No	Yes	Yes	No	Yes	No	No	No	No	No	Yes	Yes	COMPLETE	VERY LIK																					0.005505	18	0	1	1	8	0	1
534	Yes	Yes	Yes	Yes	Yes	COMPLETE	VERY LIK	No	Yes	Yes	Yes	No	Yes	Yes	Yes	Yes	Yes	No	Yes	COMPLETE	VERY LIK	No	Yes	Yes	Yes	Yes	Yes	Yes	Yes	yes	Yes	Yes	Yes	Yes	COMPLETE	VERY LIK						0.005505	19	0	1	1	5	0	1
365	Yes	Yes	Yes	Yes	Yes	COMPLETE	VERY LIK	Yes	No	No	Yes	No	Yes	Yes	Yes	Yes	Yes	No	Yes	COMPLETE	VERY LIK	No	Yes	Yes	Yes	Yes	Yes	Yes	Yes	yes	Yes	Yes	Yes	Yes	COMPLETE	VERY LIK						0.005425	31	1	1	1	0	1	4
434	Yes	Yes	Yes	Yes	Yes	COMPLETE	SOMEWHAT	No	Yes	Yes	Yes	No	Yes	Yes	Yes	Yes	No	No	Yes	COMPLETE	VERY LIK	No	Yes	Yes	Yes	Yes	Yes	Yes	Yes	yes	Yes	Yes	Yes	Yes	COMPLETE	VERY LIK	Yes	Yes	Yes	COMPLETE	VERY LIK	0.005302	41	2	1	1	3	0	4
570	Yes	Yes	Yes	Yes	Yes	COMPLETE	VERY LIK	No	Yes	Yes	Yes	No	Yes	Yes	Yes	Yes	Yes	No	Yes	COMPLETE	VERY LIK	No	Yes	Yes	Yes	Yes	Yes	Yes	Yes	yes	Yes	Yes	Yes	Yes	COMPLETE	VERY LIK						0.005544	29	0	1	1	2	1	2
556	Yes	Yes	Yes	Yes	Yes	COMPLETE	VERY LIK	Yes	Yes	Yes	Yes	No	Yes	Yes	Yes	Yes	Yes	No	Yes	COMPLETE	VERY LIK	No	Yes	Yes	Yes	Yes	Yes	Yes	Yes	yes	Yes	Yes	Yes	Yes	COMPLETE	VERY LIK						0.006084	29	0	1	1	7	2	0
459	Yes	Yes	Yes	Yes	Yes	COMPLETE	SOMEWHAT	No	No	Yes	Yes	No	Yes	Yes	Yes	Yes	Yes	No	Yes	COMPLETE	SOMEWHAT	No	Yes	Yes	Yes	Yes	Yes	Yes	Yes	yes	Yes	Yes	Yes	Yes	COMPLETE	VERY LIK						0.00536	30	1	1	0	0	1	1
468	Yes	Yes	Yes	Yes	Yes	COMPLETE	VERY LIK	Yes	Yes	Yes	Yes	No	Yes	Yes	Yes	Yes	Yes	No	Yes	COMPLETE	VERY LIK	No	Yes	Yes	Yes	Yes	Yes	Yes	Yes	yes	Yes	Yes	Yes	Yes	COMPLETE	VERY LIK						0.00536	38	1	1	1	1	1	4
428	Yes	Yes	Yes	Yes	Yes	COMPLETE	VERY LIK	Yes	Yes	Yes	Yes	No	Yes	Yes	Yes	Yes	Yes	No	Yes	COMPLETE	VERY LIK	No	Yes	Yes	Yes	Yes	Yes	Yes	Yes	yes	Yes	Yes	Yes	Yes	COMPLETE	VERY LIK	Yes	Yes	Yes	COMPLETE	VERY LIK	0.005302	24	0	1	1	7	0	0
456	Yes	Yes	Yes	Yes	Yes	COMPLETE	VERY LIK	No	Yes	Yes	Yes	No	Yes	Yes	Yes	Yes	Yes	No	Yes	COMPLETE	VERY LIK	No	Yes	Yes	Yes	Yes	Yes	Yes	Yes	yes	Yes	Yes	No/IDK	Yes	COMPLETE	VERY LIK	Yes	Yes	Yes	COMPLETE	VERY LIK	0.00536	22	0	1	1	7	0	2
405	Yes	Yes	Yes	Yes	Yes	COMPLETE	VERY LIK	No	Yes	Yes	Yes	No	Yes	Yes	Yes	Yes	Yes	No	Yes	COMPLETE	VERY LIK	No	Yes	Yes	Yes	Yes	Yes	Yes	Yes	yes	Yes	Yes	Yes	Yes	COMPLETE	VERY LIK	Yes	Yes	Yes	COMPLETE	VERY LIK	0.005429	19	0	1	1	8	0	1
432	Yes	Yes	Yes	Yes	Yes	COMPLETE	VERY LIK	No	Yes	Yes	Yes	No	No	Yes	Yes	Yes	No	Yes	Yes	NEITHER	VERY LIK																Yes	Yes	Yes	COMPLETE	VERY LIK	0.005302	22	0	0	1	6	2	2
400	Yes	Yes	Yes	Yes	Yes	COMPLETE	VERY LIK	No	No	Yes	Yes	Yes	Yes	Yes	Yes	Yes	No	No	No	COMPLETE	VERY LIK																Yes	Yes	Yes	COMPLETE	VERY LIK	0.005425	25	1	1	0	8	0	1
379	Yes	Yes	Yes	Yes	Yes	SOMEWHAT	SOMEWHAT	Yes	Yes	Yes	Yes	No	Yes	Yes	Yes	Yes	Yes	Yes	Yes	SOMEWHAT	SOMEWHAT																					0.005425	24	0	1	1	3	1	2
414	Yes	Yes	Yes	Yes	Yes	SOMEWHAT	SOMEWHAT	No	Yes	Yes	Yes	No	Yes	Yes	Yes	Yes	Yes	No	Yes	SOMEWHAT	SOMEWHAT	No	Yes	Yes	Yes	Yes	Yes	Yes	Yes	yes	Yes	Yes	Yes	Yes	SOMEWHAT	VERY LIK	Yes	Yes	Yes	SOMEWHAT	SOMEWHAT	0.005429	26	1	1	1	8	2	2
538	Yes	Yes	Yes	Yes	Yes	COMPLETE	VERY LIK	No	Yes	Yes	Yes	No	Yes	Yes	Yes	Yes	Yes	No	Yes	COMPLETE	VERY LIK	No	Yes	Yes	Yes	Yes	Yes	Yes	Yes	yes	Yes	Yes	Yes	Yes	COMPLETE	VERY LIK	Yes	Yes	Yes	COMPLETE	VERY LIK	0.005505	24	0	1	1	7	0	2
425	Yes	Yes	Yes	Yes	Yes	COMPLETE	VERY LIK	Yes	Yes	Yes	Yes	No	Yes	Yes	Yes	Yes	Yes	No	Yes	COMPLETE	VERY LIK	No	Yes	Yes	Yes	Yes	Yes	Yes	Yes	yes	Yes	Yes	Yes	Yes	COMPLETE	VERY LIK						0.005302	21	0	0	1	6	2	2
527	Yes	Yes	Yes	Yes	Yes	SOMEWHAT	SOMEWHAT	No	No	Yes	Yes	No	Yes	Yes	Yes	Yes	No	No	Yes	COMPLETE	VERY LIK	No	Yes	Yes	Yes	Yes	Yes	Yes	Yes	yes	Yes	Yes	Yes	Yes	COMPLETE	SOMEWHAT	Yes	Yes	Yes	COMPLETE	SOMEWHAT	0.005326	30	2	1	1	7	0	4
448	Yes	Yes	Yes	Yes	Yes	COMPLETE	VERY LIK	Yes	Yes	Yes	Yes	No	Yes	Yes	Yes	Yes	Yes	No	Yes	COMPLETE	VERY LIK	No	Yes	Yes	Yes	Yes	Yes	Yes	Yes	yes	Yes	Yes	Yes	Yes	COMPLETE	VERY LIK	Yes	Yes	Yes	COMPLETE	VERY LIK	0.005959	32	0	1	1	0	1	0
446	Yes	Yes	Yes	Yes	Yes	COMPLETE	VERY LIK	Yes	Yes	Yes	Yes	No	Yes	Yes	Yes	Yes	Yes	No	Yes	COMPLETE	VERY LIK																Yes	Yes	Yes	COMPLETE	VERY LIK	0.005302	18	0	1	1	6	2	1
460	Yes	Yes	Yes	Yes	Yes	COMPLETE	VERY LIK	No	No	Yes	Yes	No	Yes	Yes	Yes	Yes	No	No	Yes	COMPLETE	SOMEWHAT	No	Yes	Yes	Yes	Yes	Yes	Yes	Yes	yes	Yes	Yes	Yes	Yes	COMPLETE	VERY LIK	Yes	Yes	Yes	COMPLETE	VERY LIK	0.00536	26	1	1	1	5	0	0
577	Yes	Yes	Yes	Yes	Yes	COMPLETE	VERY LIK	Yes	Yes	Yes	Yes	Yes	Yes	Yes	Yes	Yes	Yes	Yes	Yes	COMPLETE	VERY LIK	No	Yes	Yes	Yes	Yes	Yes	Yes	Yes	no	Yes	Yes	Yes	Yes	COMPLETE	VERY LIK						0.005409	31	4	1	1	5	0	4
408	Yes	Yes	Yes	Yes	Yes	COMPLETE	VERY LIK	No	Yes	Yes	Yes	Yes	Yes	Yes	Yes	Yes	No	No	Yes	COMPLETE	VERY LIK	No	Yes	Yes	Yes	Yes	Yes	Yes	Yes	yes	Yes	Yes	Yes	Yes	COMPLETE	VERY LIK	Yes	Yes	Yes	COMPLETE	VERY LIK	0.005959	26	0	1	1	7	0	4
495	No/IDK	Yes	Yes	Yes	Yes	COMPLETE	VERY LIK	Yes	Yes	Yes	Yes	No	Yes	Yes	Yes	Yes	Yes	Yes	No	COMPLETE	VERY LIK																					0.005378	24	2	1	1	5	2	2
423	Yes	Yes	Yes	Yes	Yes	COMPLETE	VERY LIK	Yes	Yes	Yes	Yes	No	Yes	Yes	Yes	Yes	No	No	Yes	SOMEWHAT	VERY LIK	No	Yes	Yes	Yes	Yes	Yes	Yes	Yes	yes	Yes	Yes	No/IDK	No/IDK	COMPLETE	VERY LIK	Yes	Yes	Yes	COMPLETE	VERY LIK	0.005429	33	0	1	1	5	0	4
531	Yes	Yes	Yes	Yes	Yes	SOMEWHAT	SOMEWHAT															No	Yes	Yes	Yes	Yes	Yes	Yes	Yes	yes	Yes	Yes	Yes	Yes	COMPLETE	SOMEWHAT	Yes	Yes	Yes	COMPLETE	SOMEWHAT	0.005326	27	2	1	1	0	0	0
543	Yes	Yes	Yes	Yes	Yes	COMPLETE	VERY LIK	Yes	Yes	Yes	Yes	Yes	Yes	Yes	Yes	Yes	Yes	Yes	Yes	COMPLETE	VERY LIK	No	Yes	Yes	Yes	Yes	Yes	Yes	Yes	yes	No/IDK	Yes	Yes	Yes	COMPLETE	VERY LIK	Yes	Yes	Yes	COMPLETE	VERY LIK	0.005505	25	0	1	1	1	0	2
521	No/IDK	Yes	Yes	Yes	Yes	COMPLETE	VERY LIK	No	Yes	Yes	Yes	No	Yes	Yes	Yes	Yes	Yes	No	Yes	COMPLETE	VERY LIK	No	Yes	Yes	Yes	Yes	Yes	Yes	Yes	yes	Yes	Yes	Yes	Yes	COMPLETE	VERY LIK	Yes	Yes	Yes	COMPLETE	VERY LIK	0.005326	21	0	0	1	6	0	2
465	Yes	Yes	Yes	Yes	Yes	COMPLETE	VERY LIK	No	Yes	Yes	Yes	No	Yes	Yes	Yes	Yes	Yes	Yes	Yes	COMPLETE	VERY LIK	No	Yes	Yes	Yes	Yes	Yes	Yes	Yes	yes	Yes	Yes	Yes	Yes	COMPLETE	VERY LIK	Yes	Yes	Yes	COMPLETE	VERY LIK	0.00536	36	4	1	0	3	0	4
586	Yes	Yes	Yes	Yes	Yes	COMPLETE	VERY LIK	Yes	Yes	Yes	Yes	No	Yes	Yes	Yes	Yes	Yes	No	Yes	SOMEWHAT	VERY LIK	No	Yes	Yes	Yes	Yes	Yes	Yes	Yes	yes	Yes	Yes	Yes	Yes	SOMEWHAT	SOMEWHAT						0.005409	29	1	1	1	5	0	0
501	No/IDK	Yes	Yes	Yes	Yes	COMPLETE	VERY LIK	Yes	Yes	Yes	Yes	No	Yes	Yes	Yes	Yes	Yes	No	Yes	COMPLETE	VERY LIK																					0.005378	36	2	1	0	0	1	0
436	Yes	Yes	Yes	Yes	Yes	SOMEWHAT	SOMEWHAT	No	No	Yes	Yes	No	Yes	Yes	Yes	Yes	No	No	Yes	SOMEWHAT	SOMEWHAT	No	Yes	Yes	Yes	Yes	Yes	Yes	Yes	yes	Yes	Yes	Yes	Yes	SOMEWHAT	SOMEWHAT	Yes	Yes	Yes	COMPLETE	SOMEWHAT	0.005302	23	0	0	0	7	0	2
392	Yes	Yes	Yes	Yes	Yes	COMPLETE	VERY LIK	No	Yes	Yes	Yes	No	Yes	Yes	Yes	Yes	Yes	No	Yes	SOMEWHAT	VERY LIK	No	Yes	Yes	Yes	Yes	Yes	Yes	Yes	yes	Yes	Yes	Yes	Yes	COMPLETE	VERY LIK						0.005425	24	4	1	1	8	0	0
529	Yes	Yes	Yes	Yes	Yes	COMPLETE	SOMEWHAT	No	Yes	Yes	Yes	No	Yes	Yes	Yes	Yes	Yes	No	Yes	COMPLETE	VERY LIK	No	Yes	Yes	Yes	Yes	Yes	Yes	Yes						COMPLETE	COMPLETE	Yes	Yes	Yes	SOMEWHAT	SOMEWHAT	0.005326	24	2	1	1	7	0	1
537								No	No	Yes	Yes	No	Yes	Yes	Yes	Yes	Yes	No	Yes	COMPLETE	VERY LIK																					0.005505	27	0	1	1	0	1	4
588	Yes	Yes	Yes	Yes	Yes	COMPLETE	VERY LIK	Yes	Yes	Yes	Yes	No	Yes	Yes	Yes	Yes	Yes	No	Yes	SOMEWHAT	SOMEWHAT	No	Yes	Yes	Yes	Yes	Yes	Yes	Yes	yes	Yes	Yes	Yes	Yes	SOMEWHAT	SOMEWHAT						0.005409	28	1	1	1	7	0	0
523	Yes	Yes	Yes	Yes	Yes	COMPLETE	VERY LIK	No	Yes	Yes	Yes	No	Yes	Yes	Yes	Yes	Yes	No	Yes	COMPLETE	VERY LIK	No	Yes	Yes	Yes	Yes	Yes	Yes	Yes	yes	Yes	No/IDK	No/IDK	Yes	COMPLETE	VERY LIK						0.005326	27	2	1	1	2	0	0
562	Yes	Yes	Yes	Yes	Yes	SOMEWHAT	VERY LIK	No	Yes	No	Yes	No	Yes	Yes	No	No	No	No	Yes	NEITHER	NEITHER																Yes	Yes	Yes	NEITHER	VERY LIK	0.005544	28	0	1	1	0	1	4
516	Yes	Yes	Yes	Yes	Yes	COMPLETE	VERY LIK	Yes	Yes	Yes	Yes	No	Yes	Yes	Yes	Yes	Yes	No	Yes	COMPLETE	VERY LIK	No	Yes	Yes	Yes	Yes	Yes	Yes	Yes	yes	Yes	Yes	Yes	Yes	COMPLETE	VERY LIK						0.005326	28	0	0	1	6	0	0
585	Yes	Yes	Yes	Yes	Yes	COMPLETE	VERY LIK	Yes	Yes	Yes	Yes	No	Yes	Yes	Yes	Yes	Yes	No	Yes	COMPLETE	VERY LIK																					0.005409	32	0	1	1	3	1	4
505	Yes	Yes	Yes	Yes	Yes	COMPLETE	VERY LIK	Yes	Yes	Yes	Yes	No	Yes	Yes	Yes	Yes	Yes	No	Yes	COMPLETE	VERY LIK	Yes/IDK	Yes	Yes	Yes	Yes	Yes	Yes	Yes	no	Yes	Yes	Yes	Yes	COMPLETE	VERY LIK	Yes	Yes	Yes	COMPLETE	VERY LIK	0.005326	33	2	1	1	0	2	4
418	Yes	Yes	Yes	Yes	Yes	COMPLETE	VERY LIK	No	Yes	Yes	Yes	No	Yes	Yes	Yes	Yes	No	No	Yes	COMPLETE	VERY LIK	No	Yes	Yes	Yes	Yes	Yes	Yes	Yes	yes	Yes	Yes	No/IDK	Yes	COMPLETE	VERY LIK	Yes	Yes	Yes	COMPLETE	VERY LIK	0.005429	33	0	1	1	7	0	0
490	Yes	Yes	Yes	Yes	Yes	SOMEWHAT	SOMEWHAT	No	No	No	No	Yes	No	No	No	No	No	Yes	Yes	COMPLETE	COMPLETE	No	Yes	Yes	Yes	Yes	Yes	Yes	Yes	yes	Yes	Yes	Yes	Yes	COMPLETE	SOMEWHAT						0.005378	26	2	0	1	7	0	0
403	Yes	Yes	Yes	Yes	Yes	COMPLETE	VERY LIK	Yes	Yes	Yes	Yes	No	Yes	Yes	Yes	Yes	No	No	Yes	COMPLETE	VERY LIK	No	Yes	Yes	Yes	Yes	Yes	Yes	Yes	yes	Yes	Yes	Yes	Yes	COMPLETE	VERY LIK	Yes	Yes	Yes	COMPLETE	VERY LIK	0.005429	25	0	1	1	6	2	0
453	Yes	Yes	Yes	Yes	Yes	COMPLETE	VERY LIK	No	Yes	Yes	Yes	No	Yes	Yes	Yes	Yes	Yes	No	Yes	COMPLETE	VERY LIK	No	Yes	Yes	Yes	Yes	Yes	Yes	Yes	yes	Yes	No/IDK	Yes	Yes	COMPLETE	VERY LIK	No/IDK	Yes	Yes	COMPLETE	VERY LIK	0.00536	19	0	1	0	4	2	0
439	No/IDK	Yes	Yes	Yes	Yes	COMPLETE	VERY LIK	No	Yes	Yes	Yes	Yes	Yes	Yes	Yes	Yes	Yes	No	No	COMPLETE	VERY LIK	No	Yes	Yes	Yes	Yes	Yes	Yes	Yes	yes	Yes	Yes	No/IDK	Yes	COMPLETE	VERY LIK						0.005302	18	0	1	1	8	0	1
461	Yes	Yes	Yes	Yes	Yes	COMPLETE	VERY LIK	No	No	Yes	Yes	No	Yes	Yes	Yes	Yes	Yes	No	Yes	COMPLETE	VERY LIK	No	Yes	Yes	Yes	Yes	Yes	Yes	Yes	no	Yes	Yes	Yes	Yes	COMPLETE	VERY LIK	Yes	Yes	Yes	COMPLETE	VERY LIK	0.00536	29	1	1	1	7	0	1
387	Yes	Yes	Yes	Yes	Yes	SOMEWHAT	VERY LIK	No	Yes	Yes	Yes	Yes	Yes	Yes	Yes	Yes	Yes	Yes	Yes	SOMEWHAT	SOMEWHAT	No	Yes	Yes	Yes	Yes	Yes	Yes	Yes	yes	Yes	Yes	Yes	Yes	SOMEWHAT	VERY LIK	No/IDK	Yes	Yes	COMPLETE	VERY LIK	0.005425	23	0	1	0	8	2	2
514	Yes	Yes	Yes	Yes	Yes	COMPLETE	VERY LIK	No	Yes	Yes	Yes	No	Yes	Yes	Yes	Yes	No	No	Yes	COMPLETE	VERY LIK	No	Yes	Yes	Yes	Yes	Yes	Yes	Yes	no	Yes	Yes	Yes	Yes	SOMEWHAT	VERY LIK	Yes	Yes	Yes	COMPLETE	VERY LIK	0.005326	19	0	1	1	1	0	1
574	Yes	Yes	Yes	Yes	Yes	COMPLETE	VERY LIK	Yes	Yes	Yes	Yes	No	Yes	Yes	Yes	Yes	Yes	No	Yes	COMPLETE	VERY LIK	No	Yes	Yes	Yes	Yes	Yes	Yes	Yes	yes	Yes	Yes	Yes	Yes	COMPLETE	VERY LIK	Yes	Yes	Yes	COMPLETE	VERY LIK	0.005409	24	0	1	1	6	2	0
525	Yes	Yes	Yes	Yes	Yes	COMPLETE	VERY LIK	Yes	No	No	No	Yes	No	No	No	No	No	Yes	Yes	COMPLETE	VERY LIK	No	Yes	Yes	Yes	Yes	Yes	Yes	Yes	yes	Yes	No/IDK	Yes	No/IDK	COMPLETE	VERY LIK	No/IDK	Yes	Yes	COMPLETE	VERY LIK	0.005326	36	2	1	1	1	1	4
474	Yes	Yes	Yes	Yes	Yes	COMPLETE	VERY LIK	No	Yes	Yes	Yes	No	Yes	Yes	Yes	Yes	Yes	No	Yes	COMPLETE	VERY LIK																Yes	Yes	Yes	COMPLETE	VERY LIK	0.005378	20	0	1	1	6	2	1
437	Yes	Yes	Yes	Yes	Yes	COMPLETE	SOMEWHAT	No	Yes	Yes	Yes	No	Yes	Yes	Yes	Yes	No	No	Yes	COMPLETE	SOMEWHAT	No	Yes	Yes	Yes	Yes	Yes	Yes	Yes	yes	Yes	Yes	Yes	Yes	COMPLETE	VERY LIK	Yes	Yes	Yes	SOMEWHAT	SOMEWHAT	0.005302	21	0	0	1	7	0	2
564	Yes	Yes	Yes	Yes	Yes	SOMEWHAT	SOMEWHAT															No	Yes	Yes	Yes	Yes	Yes	Yes	Yes	yes	Yes	Yes	Yes	Yes	COMPLETE	VERY LIK	Yes	Yes	Yes	COMPLETE	VERY LIK	0.005544	30	0	0	0	0	1	4
478	Yes	Yes	Yes	Yes	Yes	COMPLETE	VERY LIK																																			0.005378	43	2	1	1	2	1	0
573	Yes	Yes	Yes	Yes	Yes	COMPLETE	VERY LIK	Yes	Yes	Yes	Yes	No	Yes	Yes	Yes	Yes	Yes	No	Yes	COMPLETE	VERY LIK	No	Yes	Yes	Yes	Yes	Yes	Yes	Yes	yes	Yes	Yes	Yes	Yes	COMPLETE	VERY LIK	Yes	Yes	Yes	COMPLETE	VERY LIK	0.005409	27	0	1	1	5	2	0
391	Yes	Yes	Yes	Yes	Yes	COMPLETE	VERY LIK	Yes	Yes	Yes	Yes	No	Yes	Yes	Yes	Yes	Yes	No	Yes	SOMEWHAT	VERY LIK	No	Yes	Yes	Yes	Yes	Yes	Yes	Yes	yes	Yes	Yes	Yes	Yes	SOMEWHAT	VERY LIK						0.005425	22	0	1	1	4	1	2
584	Yes	Yes	Yes	Yes	Yes	COMPLETE	VERY LIK	No	Yes	Yes	Yes	No	Yes	Yes	Yes	Yes	Yes	No	Yes	COMPLETE	VERY LIK	No	Yes	Yes	Yes	Yes	Yes	Yes	Yes	yes	No/IDK	No/IDK	No/IDK	Yes	SOMEWHAT	SOMEWHAT	Yes	Yes	Yes	COMPLETE	VERY LIK	0.005409	26	0	1	1	6	2	0
571	Yes	Yes	Yes	Yes	Yes	COMPLETE	VERY LIK	No	Yes	Yes	Yes	No	Yes	Yes	Yes	Yes	Yes	No	Yes	COMPLETE	VERY LIK	No	Yes	Yes	Yes	Yes	Yes	Yes	Yes	yes	Yes	Yes	Yes	Yes	COMPLETE	VERY LIK	Yes	Yes	Yes	COMPLETE	VERY LIK	0.005544	32	0	1	1	1	1	0
390	Yes	Yes	Yes	Yes	Yes	SOMEWHAT	VERY LIK	No	Yes	Yes	Yes	No	Yes	Yes	Yes	Yes	Yes	No	Yes	SOMEWHAT	VERY LIK																Yes	Yes	Yes	SOMEWHAT	VERY LIK	0.005425	20	2	1	0	3	0	1
515	Yes	Yes	Yes	Yes	Yes	SOMEWHAT	SOMEWHAT	No	Yes	Yes	Yes	No	Yes	Yes	Yes	Yes	No	No	Yes	SOMEWHAT	VERY LIK	No	Yes	Yes	Yes	Yes	Yes	Yes	Yes	no	Yes	Yes	Yes	Yes	SOMEWHAT	VERY LIK	Yes	Yes	Yes	SOMEWHAT	VERY LIK	0.005326	39	2	1	1	5	0	4
466	Yes	Yes	Yes	Yes	Yes	COMPLETE	VERY LIK	Yes	Yes	Yes	Yes	Yes	Yes	Yes	No	No	Yes	Yes	Yes	SOMEWHAT	VERY LIK	No	Yes	Yes	Yes	Yes	Yes	Yes	Yes	yes	Yes	Yes	Yes	Yes	COMPLETE	VERY LIK	Yes	Yes	Yes	COMPLETE	VERY LIK	0.00536	27	2	1	1	3	0	2
447	Yes	Yes	Yes	Yes	Yes	COMPLETE	SOMEWHAT	No	Yes	Yes	Yes	Yes	Yes	Yes	Yes	Yes	Yes	No	Yes	COMPLETE	VERY LIK	No	Yes	Yes	Yes	Yes	Yes	Yes	Yes	yes	No/IDK	No/IDK	No/IDK	Yes	COMPLETE	VERY LIK	No/IDK	Yes	No/IDK	NEITHER	SOMEWHAT	0.005302	29	0	1	1	4	2	4
455	Yes	Yes	Yes	Yes	Yes	COMPLETE	VERY LIK	No	Yes	Yes	Yes	No	Yes	Yes	Yes	Yes	Yes	No	Yes	COMPLETE	VERY LIK	No	Yes	Yes	Yes	Yes	Yes	Yes	Yes						COMPLETE	VERY LIK	Yes	Yes	Yes	COMPLETE	VERY LIK	0.00536	22	2	1	1	3	1	0
440	Yes	Yes	Yes	Yes	Yes	COMPLETE	VERY LIK	Yes	Yes	Yes	Yes	No	Yes	Yes	Yes	Yes	Yes	No	Yes	COMPLETE	VERY LIK	No	Yes	Yes	Yes	Yes	Yes	Yes	Yes	yes	Yes	Yes	Yes	No/IDK	COMPLETE	VERY LIK						0.005302	24	0	1	1	4	1	4
497	Yes	Yes	Yes	Yes	Yes	COMPLETE	SOMEWHAT	No	No	Yes	Yes	Yes	Yes	Yes	Yes	Yes	Yes	No	Yes	COMPLETE	VERY LIK																Yes	Yes	Yes	COMPLETE	SOMEWHAT	0.005378	32	1	0	0	6	0	1
535	No/IDK	Yes	Yes	Yes	Yes	COMPLETE	VERY LIK	No	Yes	Yes	Yes	No	Yes	Yes	Yes	Yes	Yes	No	Yes	COMPLETE	VERY LIK																					0.005505	21	0	1	1	5	1	0
477	Yes	Yes	Yes	Yes	Yes	COMPLETE	VERY LIK	No	Yes	Yes	Yes	No	Yes	Yes	Yes	Yes	Yes	No	Yes	COMPLETE	VERY LIK	No	Yes	Yes	Yes	Yes	Yes	Yes	Yes	no	Yes	Yes	Yes	Yes	COMPLETE	VERY LIK	Yes	Yes	Yes	COMPLETE	VERY LIK	0.005378	22	0	1	1	6	0	1
367	No/IDK	Yes	Yes	Yes	Yes	COMPLETE	VERY LIK	No	No	Yes	No	Yes	No	No	No	No	No	Yes	Yes	COMPLETE	NEITHER																					0.005425	19	1	1	1	1	2	1
375	Yes	No/IDK	Yes	Yes	Yes	COMPLETE	VERY LIK	No	No	Yes	Yes	Yes	Yes	Yes	Yes	Yes	Yes	Yes	Yes	COMPLETE	VERY LIK																					0.005425	19	0	1	1	0	1	1
416	Yes	Yes	Yes	Yes	Yes	SOMEWHAT	SOMEWHAT	No	Yes	Yes	Yes	No	Yes	Yes	Yes	Yes	Yes	No	Yes	SOMEWHAT	SOMEWHAT																Yes	Yes	Yes	SOMEWHAT	SOMEWHAT	0.005429	23	0	1	1	0	1	1
549	Yes	Yes	Yes	Yes	Yes	COMPLETE	SOMEWHAT	Yes	No	Yes	Yes	Yes	Yes	Yes	Yes	Yes	Yes	Yes	Yes	COMPLETE	VERY LIK	No	Yes	Yes	Yes	Yes	Yes	Yes	Yes	yes	Yes	Yes	Yes	Yes	COMPLETE	SOMEWHAT						0.005505	36	0	1	1	0	1	4
526	Yes	Yes	Yes	Yes	Yes	COMPLETE	VERY LIK	No	Yes	Yes	Yes	No	No	Yes	Yes	Yes	Yes	No	Yes	COMPLETE	VERY LIK	No	Yes	Yes	Yes	Yes	Yes	Yes	Yes	yes	Yes	Yes	Yes	Yes	COMPLETE	VERY LIK						0.005326	37	0	1	1	7	0	4
385	Yes	Yes	Yes	Yes	Yes	SOMEWHAT	SOMEWHAT	Yes	Yes	Yes	Yes	Yes	Yes	Yes	Yes	Yes	Yes	No	Yes	COMPLETE	VERY LIK	No	Yes	Yes	Yes	Yes	Yes	Yes	Yes	yes	Yes	Yes	Yes	Yes	COMPLETE	VERY LIK						0.005425	34	0	1	1	8	0	4
476	Yes	Yes	Yes	Yes	Yes	COMPLETE	VERY LIK	Yes	Yes	Yes	Yes	No	Yes	Yes	Yes	Yes	Yes	No	Yes	COMPLETE	VERY LIK																Yes	Yes	Yes	COMPLETE	VERY LIK	0.005378	20	0	1	1	7	2	1
393	Yes	Yes	Yes	Yes	Yes	COMPLETE	VERY LIK	Yes	Yes	Yes	Yes	Yes	Yes	Yes	Yes	Yes	Yes	Yes	Yes	COMPLETE	SOMEWHAT	No	Yes	Yes	Yes	Yes	Yes	Yes	Yes	no	Yes	Yes	Yes	Yes	COMPLETE	SOMEWHAT						0.005425	19	0	1	1	2	0	1
539	Yes	Yes	Yes	Yes	Yes	COMPLETE	VERY LIK	Yes	Yes	Yes	Yes	No	Yes	Yes	Yes	Yes	Yes	No	Yes	SOMEWHAT	VERY LIK	No	Yes	Yes	Yes	Yes	Yes	Yes	Yes	yes	Yes	Yes	Yes	Yes	COMPLETE	SOMEWHAT	Yes	Yes	Yes	COMPLETE	VERY LIK	0.005505	20	0	0	1	5	2	2
580	Yes	Yes	Yes	Yes	Yes	COMPLETE	VERY LIK	No	Yes	Yes	Yes	No	Yes	Yes	Yes	Yes	Yes	No	Yes	COMPLETE	VERY LIK	No	Yes	Yes	Yes	Yes	Yes	Yes	Yes	yes	No/IDK	No/IDK	No/IDK	Yes	SOMEWHAT	VERY LIK						0.005409	22	0	1	1	5	1	2
395	Yes	Yes	Yes	Yes	Yes	COMPLETE	VERY LIK	Yes	Yes	Yes	Yes	Yes	Yes	Yes	Yes	Yes	Yes	Yes	Yes	COMPLETE	SOMEWHAT	No	Yes	Yes	Yes	Yes	Yes	Yes	Yes	yes	Yes	Yes	Yes	Yes	COMPLETE	SOMEWHAT						0.005425	40	0	1	1	0	1	4
545	Yes	Yes	Yes	Yes	Yes	COMPLETE	VERY LIK	Yes	Yes	Yes	Yes	No	Yes	Yes	Yes	Yes	Yes	No	Yes	COMPLETE	VERY LIK																Yes	Yes	Yes	COMPLETE	VERY LIK	0.005505	21	0	1	1	5	2	2
404	Yes	Yes	Yes	Yes	Yes	COMPLETE	VERY LIK	Yes	Yes	Yes	Yes	No	Yes	Yes	Yes	Yes	Yes	No	Yes	COMPLETE	VERY LIK	No	Yes	Yes	Yes	Yes	Yes	Yes	Yes	yes	Yes	Yes	No/IDK	Yes	COMPLETE	VERY LIK	Yes	Yes	Yes	COMPLETE	VERY LIK	0.005429	24	0	1	1	1	0	2
484	Yes	Yes	Yes	Yes	Yes	SOMEWHAT	SOMEWHAT	Yes	No	Yes	Yes	Yes	Yes	Yes	Yes	Yes	Yes	No	Yes	COMPLETE	VERY LIK	No	Yes	Yes	Yes	Yes	Yes	Yes	Yes	yes	Yes	Yes	Yes	Yes	COMPLETE	VERY LIK	Yes	Yes	Yes	SOMEWHAT	VERY LIK	0.005378	21	4	0	1	6	2	1
384	Yes	Yes	Yes	Yes	Yes	COMPLETE	VERY LIK	Yes	Yes	Yes	Yes	No	Yes	Yes	Yes	Yes	Yes	No	Yes	SOMEWHAT	SOMEWHAT	No	Yes	Yes	Yes	Yes	Yes	Yes	Yes	yes	Yes	No/IDK	Yes	Yes	NEITHER	NEITHER	Yes	Yes	Yes	COMPLETE	VERY LIK	0.005425	33	0	1	1	6	0	4
481	Yes	Yes	Yes	Yes	Yes	COMPLETE	VERY LIK	No	Yes	Yes	Yes	No	Yes	Yes	Yes	Yes	Yes	No	Yes	COMPLETE	VERY LIK	No	Yes	Yes	Yes	Yes	Yes	Yes	Yes						COMPLETE	VERY LIK	Yes	Yes	Yes	COMPLETE	VERY LIK	0.005378	26	0	1	0	4	2	0
568	Yes	Yes	Yes	Yes	Yes	COMPLETE	VERY LIK	No	Yes	Yes	Yes	No	Yes	Yes	Yes	Yes	Yes	No	Yes	COMPLETE	VERY LIK	No	Yes	Yes	Yes	Yes	Yes	Yes	Yes	yes	Yes	Yes	Yes	Yes	COMPLETE	VERY LIK	Yes	Yes	Yes	COMPLETE	VERY LIK	0.005544	18	0	0	1	7	0	1
560	Yes	Yes	Yes	Yes	Yes	COMPLETE	VERY LIK	Yes	Yes	Yes	Yes	No	Yes	Yes	Yes	Yes	Yes	No	Yes	COMPLETE	VERY LIK	No	Yes	Yes	Yes	Yes	Yes	Yes	Yes	yes	Yes	Yes	Yes	Yes	COMPLETE	SOMEWHAT	Yes	Yes	Yes	COMPLETE	VERY LIK	0.005544	19	0	1	1	7	0	1
472	Yes	Yes	Yes	Yes	Yes	COMPLETE	VERY LIK															No	Yes	Yes	Yes	Yes	Yes	Yes	Yes	yes	Yes	Yes	Yes	Yes	COMPLETE	VERY LIK	Yes	Yes	Yes	COMPLETE	VERY LIK	0.005378	24	0	1	1	8	2	2
558	Yes	Yes	Yes	Yes	Yes	SOMEWHAT	SOMEWHAT	Yes	Yes	Yes	Yes	No	Yes	Yes	Yes	Yes	Yes	No	Yes	COMPLETE	SOMEWHAT																Yes	Yes	Yes	SOMEWHAT	VERY LIK	0.005544	20	0	1	1	0	1	1
369	No/IDK	Yes	Yes	Yes	Yes	COMPLETE	VERY LIK	Yes	Yes	Yes	Yes	No	Yes	Yes	Yes	Yes	Yes	No	Yes	COMPLETE	VERY LIK	No	Yes	Yes	Yes	Yes	Yes	Yes	Yes	yes	No/IDK	No/IDK	No/IDK	No/IDK	SOMEWHAT	SOMEWHAT						0.005425	33	0	1	1	0	0	4
394	Yes	Yes	Yes	Yes	Yes	COMPLETE	SOMEWHAT	Yes	Yes	Yes	Yes	Yes	Yes	Yes	Yes	Yes	Yes	Yes	No	COMPLETE	VERY LIK																					0.005425	41	0	1	1	0	1	4
376	Yes	Yes	Yes	Yes	Yes	COMPLETE	VERY LIK	Yes	Yes	Yes	Yes	No	Yes	Yes	Yes	Yes	Yes	No	Yes	SOMEWHAT	SOMEWHAT	No	Yes	Yes	Yes	Yes	Yes	Yes	Yes	yes	No/IDK	No/IDK	No/IDK	Yes	NEITHER	VERY LIK						0.005425	17	1	1	1	1	0	1
563	Yes	Yes	Yes	Yes	Yes	COMPLETE	VERY LIK	No	Yes	Yes	Yes	No	Yes	Yes	Yes	Yes	No	No	Yes	COMPLETE	VERY LIK	No	Yes	Yes	Yes	Yes	Yes	Yes	Yes	yes	Yes	Yes	No/IDK	Yes	COMPLETE	VERY LIK	Yes	Yes	No/IDK	SOMEWHAT	SOMEWHAT	0.005544	23	0	1	1	5	0	1
482	Yes	Yes	Yes	Yes	Yes	SOMEWHAT	VERY LIK	No	Yes	Yes	Yes	No	Yes	Yes	Yes	Yes	Yes	No	Yes	SOMEWHAT	VERY LIK	No	Yes	Yes	Yes	Yes	Yes	Yes	Yes	yes	Yes	Yes	Yes	Yes	COMPLETE	VERY LIK	Yes	Yes	Yes	COMPLETE	VERY LIK	0.005378	35	2	1	1	3	1	4
389	Yes	Yes	Yes	Yes	Yes	COMPLETE	VERY LIK	Yes	Yes	Yes	Yes	No	Yes	Yes	Yes	Yes	Yes	Yes	Yes	COMPLETE	VERY LIK	No	Yes	Yes	Yes	Yes	Yes	Yes	Yes	yes	Yes	Yes	Yes	Yes	COMPLETE	VERY LIK	Yes	Yes	Yes	COMPLETE	VERY LIK	0.005425	33	0	1	1	5	1	4
503	Yes	Yes	Yes	Yes	Yes	COMPLETE	VERY LIK	No	Yes	Yes	Yes	No	Yes	Yes	Yes	Yes	Yes	No	Yes	COMPLETE	VERY LIK	No	Yes	Yes	Yes	Yes	Yes	Yes	Yes						COMPLETE	VERY LIK	Yes	Yes	Yes	COMPLETE	VERY LIK	0.005378	36	2	1	1	4	2	4
413	Yes	Yes	Yes	Yes	Yes	SOMEWHAT	SOMEWHAT	No	Yes	Yes	Yes	No	Yes	Yes	Yes	Yes	Yes	No	Yes	SOMEWHAT	SOMEWHAT	No	Yes	Yes	Yes	Yes	Yes	Yes	Yes	yes	Yes	Yes	Yes	Yes	COMPLETE	VERY LIK	Yes	Yes	Yes	SOMEWHAT	SOMEWHAT	0.005429	21	0	1	1	0	1	1
475	Yes	Yes	Yes	Yes	Yes	COMPLETE	VERY LIK	Yes	Yes	No	Yes	No	Yes	Yes	Yes	Yes	Yes	No	Yes	COMPLETE	VERY LIK	No	Yes	Yes	Yes	Yes	Yes	Yes	Yes	yes	Yes	Yes	Yes	Yes	COMPLETE	VERY LIK	Yes	Yes	Yes	COMPLETE	VERY LIK	0.005378	20	0	1	1	6	0	1
544	Yes	Yes	Yes	Yes	Yes	COMPLETE	VERY LIK	Yes	Yes	Yes	Yes	No	Yes	Yes	Yes	Yes	Yes	No	Yes	COMPLETE	VERY LIK																					0.005505	19	0	1	1	6	0	2
457	Yes	Yes	Yes	Yes	Yes	COMPLETE	VERY LIK	No	Yes	Yes	Yes	No	Yes	Yes	Yes	Yes	Yes	No	Yes	COMPLETE	VERY LIK																Yes	Yes	Yes	COMPLETE	VERY LIK	0.00536	20	1	1	1	8	0	1
579	Yes	Yes	Yes	Yes	Yes	COMPLETE	VERY LIK	Yes	Yes	Yes	Yes	No	Yes	Yes	Yes	Yes	Yes	No	Yes	COMPLETE	VERY LIK	No	Yes	Yes	Yes	Yes	Yes	Yes	Yes	yes	Yes	Yes	Yes	Yes	COMPLETE	VERY LIK	Yes	Yes	Yes	COMPLETE	VERY LIK	0.005409	28	0	1	1	3	1	4
566	Yes	Yes	Yes	Yes	Yes	COMPLETE	VERY LIK	No	No	Yes	Yes	No	Yes	Yes	Yes	Yes	Yes	No	Yes	COMPLETE	VERY LIK	No	Yes	Yes	Yes	Yes	Yes	Yes	Yes	yes	Yes	Yes	Yes	Yes	COMPLETE	VERY LIK						0.005544	27	0	1	1	6	2	0
536	Yes	Yes	Yes	Yes	Yes	COMPLETE	VERY LIK	No	Yes	Yes	Yes	No	Yes	Yes	Yes	Yes	No	No	Yes	COMPLETE	VERY LIK	No	Yes	Yes	Yes	Yes	Yes	Yes	Yes	yes	Yes	Yes	Yes	Yes	COMPLETE	VERY LIK						0.005505	35	0	1	1	0	1	4
517	Yes	Yes	Yes	Yes	Yes	COMPLETE	VERY LIK	No	Yes	Yes	Yes	No	Yes	Yes	Yes	Yes	Yes	No	Yes	COMPLETE	VERY LIK	No	Yes	Yes	Yes	Yes	Yes	Yes	Yes	no	Yes	Yes	No/IDK	Yes	COMPLETE	VERY LIK	Yes	Yes	Yes	COMPLETE	VERY LIK	0.005326	27	0	1	0	2	0	1
561	No/IDK	Yes	Yes	Yes	Yes	COMPLETE	VERY LIK	No	Yes	Yes	No	No	Yes	Yes	No	No	Yes	Yes	Yes	NEITHER	SOMEWHAT	No	Yes	Yes	Yes	Yes	Yes	Yes	Yes	yes	Yes	Yes	No/IDK	Yes	COMPLETE	SOMEWHAT						0.005544	21	0	1	1	6	0	2
493	No/IDK	Yes	Yes	Yes	Yes	COMPLETE	VERY LIK															No	Yes	Yes	Yes	Yes	Yes	Yes	Yes	yes	Yes	No/IDK	No/IDK	Yes	COMPLETE	VERY LIK						0.005378	26	0	1	1	1	0	0
370	Yes	Yes	Yes	Yes	Yes	COMPLETE	VERY LIK	Yes	Yes	Yes	Yes	Yes	Yes	Yes	No	No	No	Yes	Yes	SOMEWHAT	SOMEWHAT	No	Yes	Yes	Yes	Yes	Yes	Yes	Yes	yes	Yes	Yes	Yes	Yes	COMPLETE	VERY LIK						0.005425	20	0	1	1	1	0	2
1736	Yes	Yes	Yes	Yes	Yes	COMPLETE	VERY LIK	Yes	Yes	Yes	Yes	Yes	Yes	Yes	Yes	Yes	No	No	Yes	SOMEWHAT	VERY LIK	No	Yes	Yes	Yes	Yes	Yes	Yes	Yes	yes	Yes	Yes	Yes	Yes	COMPLETE	VERY LIK	Yes	Yes	Yes	COMPLETE	VERY LIK	0.006799	19	0	1	1	0	1	2
410	Yes	Yes	Yes	Yes	Yes	COMPLETE	VERY LIK	Yes	Yes	Yes	Yes	No	Yes	Yes	Yes	Yes	Yes	No	Yes	COMPLETE	VERY LIK	No	Yes	Yes	Yes	Yes	Yes	Yes	Yes	yes	Yes	Yes	Yes	Yes	COMPLETE	VERY LIK	Yes	Yes	Yes	COMPLETE	VERY LIK	0.005959	32	0	1	1	8	0	0
485	Yes	Yes	Yes	Yes	Yes	COMPLETE	SOMEWHAT	No	Yes	Yes	Yes	No	Yes	Yes	Yes	Yes	Yes	No	Yes	SOMEWHAT	VERY LIK																No/IDK	Yes	No/IDK	COMPLETE	VERY LIK	0.005378	26	2	0	1	6	2	0
489	Yes	Yes	Yes	Yes	Yes	COMPLETE	SOMEWHAT	No	No	No	No	No	No	No	No	No	No	Yes	Yes	COMPLETE	COMPLETE	No	Yes	Yes	Yes	Yes	Yes	Yes	Yes	yes	Yes	Yes	Yes	Yes	COMPLETE	SOMEWHAT	Yes	Yes	Yes	COMPLETE	VERY LIK	0.005378	19	2	0	1	8	0	1
445	Yes	Yes	Yes	Yes	Yes	COMPLETE	SOMEWHAT	Yes	Yes	Yes	Yes	No	Yes	Yes	Yes	Yes	Yes	No	Yes	COMPLETE	VERY LIK	No	Yes	Yes	Yes	Yes	Yes	Yes	Yes	yes	Yes	Yes	Yes	Yes	COMPLETE	SOMEWHAT	Yes	Yes	Yes	COMPLETE	SOMEWHAT	0.005302	34	2	1	1	5	2	4
554	Yes	Yes	Yes	Yes	Yes	COMPLETE	VERY LIK	No	No	Yes	Yes	No	No	Yes	Yes	Yes	No	No	Yes	COMPLETE	VERY LIK																Yes	Yes	Yes	COMPLETE	VERY LIK	0.005324	22	4	0	1	8	0	1
510	Yes	Yes	Yes	Yes	Yes	SOMEWHAT	VERY LIK	No	Yes	Yes	Yes	No	Yes	Yes	Yes	Yes	No	No	Yes	COMPLETE	VERY LIK	No	Yes	Yes	Yes	Yes	Yes	Yes	Yes	no	Yes	Yes	Yes	Yes	SOMEWHAT	SOMEWHAT	Yes	Yes	Yes	SOMEWHAT	VERY LIK	0.005326	40	0	1	0	6	0	4
430	Yes	Yes	Yes	Yes	Yes	COMPLETE	VERY LIK	No	No	Yes	Yes	No	Yes	Yes	Yes	Yes	No	No	Yes	COMPLETE	VERY LIK	No	Yes	Yes	Yes	Yes	Yes	Yes	Yes	yes	Yes	Yes	Yes	Yes	COMPLETE	VERY LIK	Yes	Yes	Yes	COMPLETE	VERY LIK	0.005302	18	0	0	1	6	2	1
450	Yes	Yes	Yes	Yes	Yes	COMPLETE	VERY LIK	Yes	Yes	Yes	Yes	No	Yes	Yes	Yes	Yes	Yes	No	Yes	COMPLETE	VERY LIK	No	Yes	Yes	Yes	Yes	Yes	Yes	Yes	yes	Yes	Yes	Yes	Yes	COMPLETE	VERY LIK	Yes	Yes	Yes	COMPLETE	VERY LIK	0.005959	31	0	1	1	1	0	0
411	Yes	Yes	Yes	Yes	Yes	COMPLETE	NEITHER	No	No	Yes	Yes	No	Yes	Yes	Yes	Yes	No	Yes	Yes	SOMEWHAT	NEITHER																					0.005959	19	0	1	1	4	1	1
377	Yes	Yes	Yes	Yes	Yes	COMPLETE	VERY LIK	Yes	Yes	Yes	Yes	No	Yes	Yes	Yes	Yes	Yes	No	Yes	SOMEWHAT	SOMEWHAT	No	Yes	Yes	Yes	Yes	Yes	Yes	Yes	yes	Yes	Yes	Yes	Yes	SOMEWHAT	VERY LIK						0.005425	33	1	1	1	8	0	4
499	No/IDK	Yes	Yes	Yes	Yes	COMPLETE	VERY LIK	No	Yes	Yes	Yes	No	Yes	Yes	Yes	Yes	Yes	No	Yes	COMPLETE	VERY LIK																					0.005378	20	0	1	1	6	0	1
587	Yes	Yes	Yes	Yes	Yes	COMPLETE	VERY LIK	Yes	Yes	Yes	Yes	Yes	Yes	Yes	Yes	Yes	Yes	No	Yes	SOMEWHAT	SOMEWHAT																					0.005409	29	0	1	1	8	0	0
483	Yes	Yes	Yes	Yes	Yes	COMPLETE	VERY LIK	No	Yes	Yes	Yes	Yes	Yes	Yes	Yes	Yes	Yes	No	Yes	COMPLETE	SOMEWHAT																Yes	Yes	Yes	COMPLETE	VERY LIK	0.005378	20	0	1	0	7	2	1
364	Yes	Yes	Yes	Yes	Yes	COMPLETE	VERY LIK	No	Yes	Yes	Yes	No	Yes	Yes	Yes	Yes	No	No	Yes	COMPLETE	VERY LIK	No	Yes	Yes	Yes	Yes	Yes	Yes	Yes	yes	Yes	Yes	No/IDK	Yes	COMPLETE	VERY LIK	Yes	Yes	Yes	COMPLETE	VERY LIK	0.006162	23	0	1	1	7	0	0
519	Yes	Yes	Yes	Yes	Yes	COMPLETE	VERY LIK	Yes	Yes	Yes	Yes	No	Yes	Yes	Yes	Yes	Yes	No	Yes	COMPLETE	VERY LIK																Yes	Yes	Yes	COMPLETE	VERY LIK	0.005326	28	0	1	1	8	0	0
506	Yes	Yes	Yes	Yes	Yes	COMPLETE	VERY LIK	Yes	Yes	Yes	Yes	No	Yes	Yes	Yes	Yes	Yes	No	Yes	COMPLETE	VERY LIK																Yes	Yes	Yes	COMPLETE	VERY LIK	0.005326	21	1	1	1	0	1	2
576	Yes	Yes	Yes	Yes	Yes	COMPLETE	VERY LIK	Yes	Yes	Yes	Yes	No	Yes	Yes	Yes	Yes	Yes	No	Yes	COMPLETE	VERY LIK	No	Yes	Yes	Yes	Yes	Yes	Yes	Yes	yes	Yes	Yes	Yes	Yes	COMPLETE	VERY LIK	Yes	Yes	Yes	COMPLETE	VERY LIK	0.005409	39	0	1	1	0	1	4
417	Yes	Yes	Yes	Yes	Yes	COMPLETE	VERY LIK	Yes	Yes	Yes	Yes	No	Yes	Yes	Yes	Yes	No	No	Yes	COMPLETE	VERY LIK	No	Yes	Yes	Yes	Yes	Yes	Yes	Yes	yes	Yes	Yes	Yes	Yes	COMPLETE	VERY LIK	Yes	Yes	Yes	COMPLETE	VERY LIK	0.005429	33	0	1	1	6	0	0
552	Yes	Yes	Yes	Yes	Yes	COMPLETE	VERY LIK	No	No	Yes	Yes	No	Yes	Yes	Yes	Yes	No	No	Yes	NEITHER	NEITHER																Yes	Yes	Yes	COMPLETE	VERY LIK	0.005324	23	0	1	1	6	0	2
386	Yes	Yes	Yes	Yes	Yes	COMPLETE	VERY LIK	Yes	Yes	Yes	Yes	No	Yes	Yes	Yes	Yes	Yes	No	Yes	COMPLETE	VERY LIK	No	Yes	Yes	Yes	Yes	Yes	Yes	Yes	yes	Yes	Yes	Yes	Yes	COMPLETE	VERY LIK	Yes	Yes	Yes	COMPLETE	SOMEWHAT	0.005425	18	1	1	1	0	1	1
454	Yes	Yes	Yes	Yes	Yes	COMPLETE	VERY LIK	No	Yes	Yes	Yes	No	Yes	Yes	Yes	Yes	Yes	No	Yes	COMPLETE	VERY LIK	No	Yes	Yes	Yes	Yes	Yes	Yes	Yes	yes	Yes	Yes	Yes	Yes	COMPLETE	VERY LIK	Yes	Yes	Yes	COMPLETE	VERY LIK	0.00536	34	4	1	1	6	0	4
502	Yes	Yes	Yes	Yes	Yes	COMPLETE	VERY LIK	Yes	No	Yes	Yes	No	Yes	Yes	Yes	Yes	Yes	Yes	Yes	COMPLETE	VERY LIK	No	Yes	Yes	Yes	Yes	Yes	Yes	Yes	yes	Yes	Yes	Yes	Yes	COMPLETE	VERY LIK	Yes	Yes	Yes	COMPLETE	VERY LIK	0.005378	29	0	1	1	1	0	4
464	Yes	Yes	Yes	Yes	Yes	COMPLETE	VERY LIK	No	Yes	Yes	Yes	No	Yes	Yes	Yes	Yes	Yes	Yes	Yes	COMPLETE	VERY LIK																Yes	Yes	Yes	COMPLETE	VERY LIK	0.00536	20	2	0	1	1	0	1
451	Yes	Yes	Yes	Yes	Yes	COMPLETE	VERY LIK	Yes	Yes	Yes	Yes	No	Yes	Yes	Yes	Yes	Yes	No	Yes	COMPLETE	VERY LIK	No	Yes	Yes	Yes	Yes	Yes	Yes	Yes	yes	Yes	Yes	Yes	Yes	COMPLETE	VERY LIK	Yes	Yes	Yes	COMPLETE	VERY LIK	0.00536	33	1	1	1	6	2	0
421	Yes	Yes	Yes	Yes	Yes	COMPLETE	VERY LIK	No	Yes	Yes	Yes	No	No	No	Yes	Yes	No	No	Yes	COMPLETE	VERY LIK	No	Yes	Yes	Yes	Yes	Yes	Yes	Yes	yes	Yes	Yes	Yes	Yes	COMPLETE	VERY LIK	Yes	Yes	Yes	COMPLETE	VERY LIK	0.005429	28	0	1	1	6	0	0
401	Yes	Yes	Yes	Yes	Yes	COMPLETE	VERY LIK	No	No	Yes	Yes	No	Yes	Yes	Yes	Yes	No	No	Yes	COMPLETE	NEITHER	No	Yes	Yes	Yes	Yes	No/IDK	Yes	No/IDK	yes	Yes	Yes	No/IDK	Yes	SOMEWHAT	VERY LIK	Yes	Yes	Yes	COMPLETE	VERY LIK	0.005425	22	2	1	1	2	0	2
480	Yes	Yes	Yes	Yes	Yes	COMPLETE	VERY LIK	No	Yes	Yes	Yes	Yes	Yes	Yes	Yes	Yes	Yes	No	Yes	COMPLETE	VERY LIK																Yes	Yes	Yes	COMPLETE	VERY LIK	0.005378	38	0	1	1	5	0	4
441	No/IDK	Yes	Yes	Yes	Yes	COMPLETE	VERY LIK	Yes	Yes	Yes	Yes	No	Yes	Yes	Yes	Yes	Yes	No	Yes	COMPLETE	VERY LIK	No	Yes	Yes	Yes	Yes	Yes	Yes	Yes	yes	Yes	Yes	Yes	Yes	COMPLETE	VERY LIK						0.005302	24	2	1	1	8	0	2
518	Yes	Yes	Yes	Yes	Yes	COMPLETE	VERY LIK	Yes	Yes	Yes	Yes	No	Yes	Yes	Yes	Yes	Yes	No	Yes	COMPLETE	VERY LIK	No	Yes	Yes	Yes	Yes	Yes	Yes	Yes	yes	Yes	Yes	Yes	Yes	COMPLETE	VERY LIK	Yes	Yes	Yes	COMPLETE	VERY LIK	0.005326	34	0	1	1	7	1	0
431	Yes	Yes	Yes	Yes	Yes	COMPLETE	VERY LIK															No	Yes	Yes	Yes	Yes	Yes	Yes	Yes	no	Yes	Yes	Yes	Yes	COMPLETE	VERY LIK						0.005302	26	0	1	1	4	0	2
557	Yes	Yes	Yes	Yes	Yes	COMPLETE	VERY LIK	No	Yes	Yes	Yes	No	Yes	Yes	Yes	Yes	Yes	No	Yes	COMPLETE	VERY LIK																Yes	Yes	Yes	COMPLETE	VERY LIK	0.006084	25	0	1	1	1	2	0
486	Yes	Yes	Yes	Yes	Yes	COMPLETE	VERY LIK	No	Yes	Yes	Yes	No	Yes	Yes	Yes	Yes	Yes	Yes	Yes	COMPLETE	VERY LIK	No	Yes	Yes	Yes	Yes	Yes	Yes	Yes	yes	Yes	Yes	Yes	Yes	COMPLETE	SOMEWHAT						0.005378	17	2	1	1	5	1	1
422	Yes	Yes	Yes	Yes	Yes	COMPLETE	VERY LIK	Yes	Yes	Yes	Yes	No	Yes	Yes	Yes	Yes	Yes	No	Yes	COMPLETE	VERY LIK	No	Yes	Yes	Yes	Yes	Yes	Yes	Yes	yes	Yes	Yes	Yes	Yes	COMPLETE	VERY LIK	Yes	Yes	Yes	COMPLETE	VERY LIK	0.005429	22	2	1	1	1	0	0
473	Yes	Yes	Yes	Yes	Yes	COMPLETE	VERY LIK	Yes	Yes	Yes	Yes	No	Yes	Yes	Yes	Yes	Yes	No	Yes	COMPLETE	VERY LIK	No	Yes	Yes	Yes	Yes	Yes	Yes	Yes	yes	Yes	Yes	Yes	Yes	COMPLETE	VERY LIK	Yes	Yes	Yes	COMPLETE	VERY LIK	0.005378	34	0	1	1	2	1	4
528	Yes	Yes	Yes	Yes	Yes	COMPLETE	SOMEWHAT																														No/IDK	No/IDK	No/IDK	COMPLETE	COMPLETE	0.005326	21	2	1	1	3	1	2
424	Yes	Yes	Yes	Yes	Yes	COMPLETE	VERY LIK	Yes	Yes	Yes	Yes	No	Yes	Yes	Yes	Yes	Yes	No	Yes	COMPLETE	VERY LIK	No	Yes	Yes	Yes	Yes	Yes	Yes	Yes	yes	Yes	Yes	Yes	Yes	COMPLETE	VERY LIK	Yes	Yes	Yes	COMPLETE	VERY LIK	0.005302	25	0	1	1	7	0	0
467	No/IDK	Yes	Yes	Yes	Yes	COMPLETE	VERY LIK	Yes	Yes	Yes	Yes	No	Yes	Yes	Yes	Yes	Yes	No	Yes	COMPLETE	VERY LIK	No	Yes	Yes	Yes	Yes	Yes	Yes	Yes	yes	Yes	No/IDK	No/IDK	Yes	COMPLETE	VERY LIK						0.00536	19	1	1	1	8	0	1
496	Yes	Yes	Yes	Yes	Yes	COMPLETE	VERY LIK	Yes	Yes	Yes	Yes	No	Yes	Yes	Yes	Yes	Yes	Yes	Yes	COMPLETE	VERY LIK	No	Yes	Yes	Yes	Yes	Yes	Yes	Yes	yes	Yes	Yes	Yes	Yes	COMPLETE	VERY LIK						0.005378	28	2	1	1	7	0	0
511	Yes	Yes	Yes	Yes	Yes	SOMEWHAT	VERY LIK	No	Yes	Yes	Yes	No	Yes	Yes	Yes	Yes	No	No	Yes	SOMEWHAT	VERY LIK	No	Yes	Yes	Yes	Yes	Yes	Yes	Yes	yes	Yes	Yes	Yes	Yes	SOMEWHAT	SOMEWHAT	Yes	Yes	Yes	SOMEWHAT	VERY LIK	0.005326	20	0	1	1	8	0	1
547	Yes	Yes	Yes	Yes	Yes	COMPLETE	VERY LIK	No	Yes	Yes	Yes	No	No	No	Yes	Yes	Yes	No	Yes	SOMEWHAT	NEITHER	No	Yes	Yes	Yes	Yes	Yes	Yes	Yes	yes	Yes	Yes	Yes	Yes	COMPLETE	VERY LIK						0.005505	31	0	1	1	4	0	0
366								No	No	Yes	Yes	No	Yes	Yes	Yes	Yes	Yes	No	Yes	SOMEWHAT	SOMEWHAT																					0.005425	26	2	1	1	0	1	0
498	No/IDK	No/IDK	Yes	Yes	Yes	COMPLETE	VERY LIK	Yes	Yes	Yes	Yes	No	Yes	Yes	Yes	Yes	Yes	No	Yes	COMPLETE	VERY LIK	No	Yes	Yes	Yes	Yes	Yes	Yes	Yes	yes	Yes	Yes	Yes	Yes	COMPLETE	VERY LIK						0.005378	33	0	1	0	0	1	0
463	Yes	Yes	Yes	Yes	Yes	COMPLETE	VERY LIK	Yes	Yes	No	No	Yes	Yes	Yes	Yes	Yes	Yes	No	No	SOMEWHAT	VERY LIK	No	Yes	Yes	Yes	Yes	Yes	Yes	Yes	yes	Yes	Yes	Yes	Yes	COMPLETE	VERY LIK						0.00536	34	0	1	1	5	0	0
396	No/IDK	Yes	Yes	Yes	Yes	COMPLETE	SOMEWHAT	Yes	Yes	Yes	Yes	Yes	Yes	Yes	Yes	Yes	Yes	Yes	Yes	COMPLETE	SOMEWHAT	No	Yes	Yes	Yes	Yes	Yes	Yes	Yes	yes	Yes	Yes	Yes	Yes	COMPLETE	VERY LIK						0.005425	27	0	1	1	4	0	0
458	Yes	Yes	Yes	Yes	Yes	COMPLETE	SOMEWHAT	No	No	Yes	Yes	No	Yes	Yes	Yes	Yes	No	No	Yes	COMPLETE	SOMEWHAT	No	Yes	Yes	Yes	Yes	Yes	Yes	Yes	yes	Yes	Yes	Yes	Yes	COMPLETE	VERY LIK						0.00536	27	2	1	1	6	0	0
412	Yes	Yes	Yes	Yes	Yes	SOMEWHAT	SOMEWHAT	No	Yes	Yes	Yes	No	Yes	Yes	Yes	Yes	Yes	No	Yes	SOMEWHAT	SOMEWHAT	No	Yes	Yes	Yes	Yes	Yes	Yes	Yes	no	Yes	Yes	No/IDK	Yes	SOMEWHAT	SOMEWHAT						0.005429	25	0	1	1	3	1	0
362	Yes	Yes	Yes	Yes	Yes	COMPLETE	VERY LIK	No	Yes	No	Yes	No	Yes	Yes	Yes	Yes	No	Yes	No	SOMEWHAT	SOMEWHAT	No	Yes	Yes	Yes	Yes	Yes	Yes	Yes	yes	Yes	Yes	No/IDK	Yes	COMPLETE	VERY LIK						0.006162	27	0	1	1	7	0	0
567	Yes	Yes	Yes	Yes	Yes	COMPLETE	VERY LIK	Yes	Yes	Yes	Yes	No	Yes	Yes	Yes	Yes	No	No	Yes	COMPLETE	VERY LIK	No	Yes	Yes	Yes	Yes	Yes	Yes	Yes	yes	Yes	Yes	Yes	Yes	COMPLETE	VERY LIK	Yes	Yes	Yes	COMPLETE	VERY LIK	0.005544	32	0	0	1	0	1	4
469	Yes	Yes	Yes	Yes	Yes	COMPLETE	VERY LIK	Yes	Yes	Yes	Yes	No	Yes	Yes	Yes	Yes	Yes	No	Yes	COMPLETE	VERY LIK																					0.00536	26	2	1	1	7	0	4
409	Yes	Yes	Yes	Yes	Yes	COMPLETE	VERY LIK	Yes	Yes	Yes	Yes	No	Yes	Yes	Yes	Yes	Yes	No	Yes	COMPLETE	VERY LIK																					0.005959	18	0	1	1	8	0	1
442	Yes	Yes	Yes	Yes	Yes	COMPLETE	VERY LIK	Yes	Yes	Yes	Yes	No	Yes	Yes	Yes	Yes	Yes	No	Yes	COMPLETE	VERY LIK	No	Yes	Yes	Yes	Yes	Yes	Yes	Yes	yes	Yes	Yes	Yes	Yes	COMPLETE	VERY LIK						0.005302	33	0	1	0	6	0	4
433	Yes	Yes	Yes	Yes	Yes	SOMEWHAT	SOMEWHAT	No	Yes	Yes	Yes	No	Yes	Yes	Yes	Yes	No	No	Yes	SOMEWHAT	VERY LIK	No	Yes	Yes	Yes	Yes	Yes	Yes	No/IDK	yes	Yes	Yes	Yes	Yes	SOMEWHAT	VERY LIK	Yes	Yes	Yes	COMPLETE	SOMEWHAT	0.005302	24	2	0	1	5	1	0
513	Yes	Yes	Yes	Yes	Yes	COMPLETE	VERY LIK	No	Yes	Yes	Yes	No	Yes	Yes	Yes	Yes	No	No	Yes	SOMEWHAT	VERY LIK	No	Yes	Yes	Yes	Yes	Yes	Yes	Yes	yes	Yes	Yes	Yes	Yes	COMPLETE	VERY LIK	Yes	Yes	Yes	COMPLETE	VERY LIK	0.005326	25	0	1	1	5	0	0
1735	Yes	Yes	Yes	Yes	Yes	COMPLETE	VERY LIK	No	Yes	Yes	Yes	Yes	Yes	Yes	Yes	Yes	No	No	Yes	COMPLETE	VERY LIK																					0.006799	22	2	1	1	8	0	2
494	Yes	Yes	Yes	Yes	Yes	SOMEWHAT	SOMEWHAT	No	No	Yes	Yes	No	Yes	Yes	Yes	Yes	Yes	Yes	Yes	COMPLETE	VERY LIK	No	Yes	Yes	Yes	Yes	Yes	Yes	Yes	yes	Yes	Yes	Yes	Yes	COMPLETE	VERY LIK	Yes	Yes	Yes	COMPLETE	VERY LIK	0.005378	19	0	1	1	4	1	2
438	Yes	Yes	Yes	Yes	Yes	COMPLETE	VERY LIK	Yes	No	Yes	Yes	No	Yes	Yes	Yes	Yes	Yes	No	No	COMPLETE	VERY LIK	No	Yes	Yes	Yes	Yes	Yes	Yes	Yes	yes	Yes	Yes	Yes	Yes	COMPLETE	VERY LIK						0.005302	24	0	1	1	5	0	0
374	Yes	Yes	Yes	Yes	Yes	COMPLETE	VERY LIK	No	Yes	Yes	Yes	No	Yes	Yes	Yes	Yes	Yes	No	Yes	COMPLETE	VERY LIK																					0.005425	17	4	1	1	6	0	1
522	Yes	Yes	Yes	Yes	Yes	COMPLETE	VERY LIK	Yes	Yes	Yes	Yes	No	Yes	Yes	Yes	Yes	Yes	No	Yes	COMPLETE	VERY LIK	No	Yes	Yes	Yes	Yes	Yes	Yes	Yes	yes	No/IDK	No/IDK	No/IDK	Yes	COMPLETE	VERY LIK						0.005326	22	0	1	1	6	0	0
407	Yes	Yes	Yes	Yes	Yes	COMPLETE	VERY LIK	No	Yes	Yes	Yes	Yes	Yes	Yes	Yes	Yes	Yes	No	Yes	COMPLETE	SOMEWHAT	No	Yes	Yes	Yes	Yes	Yes	Yes	Yes	yes	Yes	Yes	Yes	Yes	SOMEWHAT	VERY LIK						0.005429	24	0	1	1	8	0	0
378	Yes	Yes	Yes	Yes	Yes	COMPLETE	VERY LIK	Yes	Yes	Yes	Yes	No	Yes	Yes	Yes	Yes	Yes	No	Yes	COMPLETE	VERY LIK																					0.005425	30	0	1	1	7	0	0
508	Yes	Yes	Yes	Yes	Yes	COMPLETE	VERY LIK	Yes	Yes	Yes	Yes	Yes	Yes	Yes	Yes	Yes	Yes	No	Yes	COMPLETE	VERY LIK	Yes/IDK	Yes	Yes	Yes	Yes	Yes	Yes	Yes	yes	Yes	Yes	Yes	Yes	COMPLETE	VERY LIK	Yes	Yes	Yes	COMPLETE	VERY LIK	0.005326	30	0	1	1	0	0	0
399	No/IDK	Yes	Yes	Yes	Yes	COMPLETE	VERY LIK	No	No	Yes	Yes	No	Yes	Yes	Yes	Yes	No	No	No	COMPLETE	VERY LIK	No	Yes	Yes	Yes	Yes	Yes	Yes	Yes	yes	Yes	Yes	No/IDK	Yes	COMPLETE	VERY LIK	Yes	Yes	Yes	COMPLETE	VERY LIK	0.005425	24	0	1	1	4	0	2
500	Yes	Yes	Yes	Yes	Yes	COMPLETE	VERY LIK	Yes	Yes	Yes	Yes	No	Yes	Yes	Yes	Yes	Yes	Yes	Yes	COMPLETE	VERY LIK	No	Yes	Yes	Yes	Yes	Yes	Yes	Yes	yes	Yes	No/IDK	No/IDK	Yes	SOMEWHAT	SOMEWHAT						0.005378	28	2	1	1	6	0	0
373	Yes	Yes	Yes	Yes	Yes	COMPLETE	VERY LIK	Yes	Yes	Yes	Yes	No	Yes	Yes	Yes	Yes	Yes	No	Yes	COMPLETE	VERY LIK	No	Yes	Yes	Yes	Yes	Yes	Yes	Yes	yes	No/IDK	No/IDK	No/IDK	No/IDK	COMPLETE	VERY LIK						0.005425	18	0	1	1	5	0	1
559	Yes	Yes	Yes	Yes	Yes	SOMEWHAT	SOMEWHAT	Yes	Yes	Yes	Yes	No	Yes	Yes	Yes	Yes	Yes	No	Yes	SOMEWHAT	VERY LIK	No	Yes	Yes	Yes	Yes	Yes	Yes	Yes	yes	Yes	Yes	No/IDK	Yes	COMPLETE	SOMEWHAT	No/IDK	Yes	No/IDK	COMPLETE	VERY LIK	0.005544	24	1	1	1	3	0	0
532	Yes	Yes	Yes	Yes	Yes	COMPLETE	VERY LIK	No	Yes	Yes	Yes	No	Yes	Yes	Yes	Yes	Yes	Yes	Yes	SOMEWHAT	SOMEWHAT	No	Yes	Yes	Yes	Yes	Yes	Yes	Yes	yes	Yes	Yes	Yes	Yes	COMPLETE	VERY LIK	Yes	Yes	Yes	COMPLETE	VERY LIK	0.005326	22	2	1	1	7	1	1
381	Yes	Yes	Yes	Yes	Yes	COMPLETE	VERY LIK	Yes	Yes	Yes	Yes	No	Yes	Yes	Yes	Yes	Yes	No	Yes	COMPLETE	VERY LIK																					0.005425	19	0	1	1	6	0	1
565	Yes	Yes	Yes	Yes	Yes	COMPLETE	VERY LIK	No	Yes	Yes	Yes	No	Yes	Yes	Yes	Yes	No	No	Yes	COMPLETE	VERY LIK																Yes	Yes	Yes	COMPLETE	VERY LIK	0.005544	25	0	1	1	0	1	0
462	No/IDK	Yes	Yes	Yes	Yes	COMPLETE	VERY LIK	No	Yes	Yes	Yes	No	Yes	Yes	Yes	Yes	Yes	Yes	No	COMPLETE	VERY LIK	No	Yes	Yes	Yes	Yes	Yes	Yes	Yes	yes	Yes	Yes	Yes	Yes	COMPLETE	VERY LIK	Yes	Yes	Yes	COMPLETE	VERY LIK	0.00536	31	2	0	1	0	1	4
406	Yes	Yes	Yes	Yes	Yes	COMPLETE	VERY LIK	Yes	Yes	Yes	Yes	No	Yes	Yes	Yes	Yes	Yes	No	Yes	COMPLETE	VERY LIK	No	Yes	Yes	Yes	Yes	Yes	Yes	Yes	yes	Yes	Yes	Yes	Yes	COMPLETE	VERY LIK	Yes	Yes	Yes	COMPLETE	VERY LIK	0.005429	23	0	1	1	5	2	2
507	Yes	Yes	Yes	Yes	Yes	COMPLETE	VERY LIK	Yes	Yes	Yes	Yes	No	Yes	Yes	Yes	Yes	Yes	No	Yes	COMPLETE	VERY LIK	No	Yes	Yes	Yes	Yes	Yes	Yes	Yes	yes	Yes	Yes	Yes	Yes	COMPLETE	VERY LIK	Yes	Yes	Yes	COMPLETE	VERY LIK	0.005326	20	0	1	1	7	0	2
512	Yes	Yes	Yes	Yes	Yes	COMPLETE	VERY LIK	No	No	Yes	Yes	No	Yes	Yes	Yes	Yes	No	No	Yes	SOMEWHAT	VERY LIK	No	Yes	Yes	Yes	Yes	Yes	Yes	Yes	no	Yes	Yes	Yes	Yes	SOMEWHAT	SOMEWHAT	Yes	Yes	Yes	SOMEWHAT	VERY LIK	0.005326	33	2	0	1	8	0	4
504	Yes	Yes	Yes	Yes	Yes	COMPLETE	VERY LIK	Yes	Yes	Yes	Yes	No	Yes	Yes	Yes	Yes	Yes	No	Yes	COMPLETE	VERY LIK																					0.005326	23	0	0	1	0	0	0
542	Yes	Yes	Yes	Yes	Yes	COMPLETE	SOMEWHAT	Yes	Yes	Yes	Yes	No	Yes	Yes	Yes	Yes	Yes	No	Yes	COMPLETE	VERY LIK	No	Yes	Yes	Yes	Yes	Yes	Yes	Yes	yes	Yes	Yes	Yes	Yes	COMPLETE	SOMEWHAT	Yes	Yes	Yes	SOMEWHAT	VERY LIK	0.005505	21	0	1	1	7	0	2
520	Yes	Yes	Yes	Yes	Yes	COMPLETE	VERY LIK	No	Yes	Yes	Yes	No	Yes	Yes	Yes	Yes	Yes	No	Yes	COMPLETE	VERY LIK	No	Yes	Yes	Yes	Yes	Yes	Yes	Yes	yes	Yes	Yes	Yes	Yes	COMPLETE	VERY LIK	Yes	Yes	Yes	COMPLETE	VERY LIK	0.005326	30	2	1	1	6	0	4
397	Yes	Yes	Yes	Yes	Yes	COMPLETE	SOMEWHAT	Yes	Yes	Yes	Yes	Yes	Yes	Yes	Yes	Yes	Yes	Yes	Yes	COMPLETE	VERY LIK																					0.005425	24	0	1	1	4	1	0
371	No/IDK	Yes	Yes	Yes	Yes	NEITHER	COMPLETE	No	No	Yes	No	Yes	Yes	Yes	No	No	No	Yes	No	NEITHER	NEITHER	No	No/IDK	No/IDK	No/IDK	Yes	Yes	Yes	Yes	yes	Yes	Yes	Yes	Yes	COMPLETE	VERY LIK						0.005425	30	4	1	1	5	2	4
388	Yes	Yes	Yes	Yes	Yes	COMPLETE	VERY LIK	No	No	Yes	Yes	No	Yes	Yes	Yes	Yes	Yes	No	Yes	COMPLETE	VERY LIK	No	Yes	Yes	Yes	Yes	Yes	Yes	Yes	yes	Yes	Yes	Yes	Yes	SOMEWHAT	VERY LIK	Yes	Yes	Yes	SOMEWHAT	VERY LIK	0.005425	25	0	1	1	1	0	0
581	Yes	Yes	Yes	Yes	Yes	COMPLETE	VERY LIK	No	Yes	Yes	Yes	No	Yes	Yes	Yes	Yes	Yes	Yes	Yes	COMPLETE	VERY LIK	No	Yes	Yes	Yes	Yes	Yes	Yes	Yes	yes	No/IDK	No/IDK	No/IDK	Yes	NEITHER	SOMEWHAT						0.005409	23	0	1	1	8	0	0
383	Yes	Yes	Yes	Yes	Yes	COMPLETE	VERY LIK	Yes	Yes	Yes	Yes	No	Yes	Yes	Yes	Yes	Yes	No	Yes	COMPLETE	VERY LIK	No	Yes	Yes	Yes	Yes	Yes	Yes	Yes	yes	Yes	Yes	Yes	Yes	COMPLETE	VERY LIK	Yes	Yes	Yes	COMPLETE	NEITHER	0.005425	25	0	1	1	3	1	4
555	Yes	Yes	Yes	Yes	Yes	COMPLETE	VERY LIK	No	Yes	Yes	Yes	No	Yes	Yes	Yes	Yes	Yes	No	Yes	COMPLETE	VERY LIK	No	Yes	Yes	Yes	Yes	Yes	Yes	Yes	yes	Yes	Yes	No/IDK	Yes	COMPLETE	VERY LIK	Yes	Yes	Yes	COMPLETE	VERY LIK	0.006084	23	0	1	1	0	1	0
491	Yes	Yes	Yes	Yes	Yes	COMPLETE	SOMEWHAT	No	No	No	Yes	No	Yes	Yes	Yes	Yes	Yes	No	Yes	SOMEWHAT	SOMEWHAT																Yes	Yes	Yes	SOMEWHAT	SOMEWHAT	0.005378	24	1	0	0	8	0	1
569	Yes	Yes	Yes	Yes	Yes	COMPLETE	VERY LIK	No	Yes	Yes	Yes	No	Yes	Yes	Yes	Yes	Yes	No	Yes	COMPLETE	VERY LIK	No	Yes	Yes	Yes	Yes	Yes	Yes	Yes	yes	Yes	Yes	No/IDK	Yes	COMPLETE	VERY LIK	Yes	Yes	Yes	COMPLETE	VERY LIK	0.005544	24	0	1	1	6	0	2
509	Yes	Yes	Yes	Yes	Yes	COMPLETE	VERY LIK	Yes	Yes	Yes	Yes	Yes	Yes	Yes	Yes	Yes	Yes	No	Yes	COMPLETE	VERY LIK																					0.005326	31	0	1	1	6	2	0
363	No/IDK	Yes	Yes	Yes	Yes	COMPLETE	VERY LIK															No	Yes	Yes	Yes	Yes	Yes	Yes	Yes	yes	Yes	Yes	No/IDK	Yes	COMPLETE	VERY LIK	No/IDK	Yes	Yes	COMPLETE	VERY LIK	0.006162	25	0	1	1	2	0	2
479	Yes	Yes	Yes	Yes	Yes	COMPLETE	VERY LIK	No	Yes	Yes	Yes	No	Yes	Yes	Yes	Yes	Yes	No	Yes	COMPLETE	VERY LIK	No	Yes	Yes	Yes	Yes	Yes	Yes	Yes	yes	Yes	Yes	Yes	Yes	COMPLETE	VERY LIK	Yes	Yes	Yes	COMPLETE	VERY LIK	0.005378	28	2	1	1	7	0	0
541	Yes	Yes	Yes	Yes	Yes	COMPLETE	VERY LIK	Yes	Yes	Yes	Yes	No	Yes	Yes	Yes	Yes	Yes	No	Yes	SOMEWHAT	VERY LIK	No	Yes	Yes	Yes	Yes	Yes	Yes	Yes	yes	Yes	Yes	Yes	Yes	COMPLETE	VERY LIK	Yes	Yes	Yes	SOMEWHAT	VERY LIK	0.005505	16	0	1	1	4	2	1
524	Yes	Yes	Yes	Yes	Yes	COMPLETE	VERY LIK	Yes	Yes	Yes	Yes	No	Yes	Yes	Yes	Yes	Yes	No	Yes	COMPLETE	VERY LIK																Yes	Yes	Yes	COMPLETE	VERY LIK	0.005326	31	0	1	1	2	1	4
415	Yes	Yes	Yes	Yes	Yes	SOMEWHAT	SOMEWHAT	No	Yes	Yes	Yes	No	Yes	Yes	Yes	Yes	Yes	No	Yes	SOMEWHAT	SOMEWHAT	No	Yes	Yes	Yes	Yes	Yes	Yes	Yes	no	Yes	Yes	Yes	Yes	SOMEWHAT	SOMEWHAT	Yes	Yes	Yes	SOMEWHAT	VERY LIK	0.005429	35	0	1	1	7	0	4
578	Yes	Yes	Yes	Yes	Yes	COMPLETE	VERY LIK	Yes	Yes	Yes	Yes	Yes	Yes	Yes	Yes	Yes	Yes	No	Yes	COMPLETE	VERY LIK																					0.005409	30	0	1	1	1	1	1
470	Yes	Yes	Yes	Yes	Yes	COMPLETE	VERY LIK	Yes	Yes	Yes	Yes	No	Yes	Yes	Yes	Yes	Yes	No	Yes	COMPLETE	VERY LIK	No	Yes	Yes	Yes	Yes	Yes	Yes	Yes	no	Yes	Yes	Yes	Yes	SOMEWHAT	SOMEWHAT						0.00536	19	0	1	1	7	0	1
546	Yes	Yes	Yes	Yes	Yes	COMPLETE	VERY LIK	Yes	Yes	Yes	Yes	No	Yes	Yes	Yes	Yes	Yes	No	Yes	COMPLETE	VERY LIK	No	Yes	Yes	Yes	Yes	Yes	Yes	Yes	yes	Yes	Yes	Yes	Yes	COMPLETE	VERY LIK						0.005505	26	0	1	1	5	0	0
488	Yes	Yes	Yes	Yes	Yes	COMPLETE	VERY LIK	No	No	Yes	Yes	No	Yes	Yes	Yes	Yes	Yes	No	Yes	COMPLETE	SOMEWHAT	No	Yes	Yes	Yes	Yes	Yes	Yes	Yes	yes	Yes	Yes	Yes	Yes	COMPLETE	VERY LIK	Yes	Yes	Yes	COMPLETE	VERY LIK	0.005378	19	0	1	1	5	0	2
426	Yes	Yes	Yes	Yes	Yes	COMPLETE	VERY LIK	Yes	Yes	Yes	Yes	No	Yes	Yes	Yes	Yes	Yes	No	Yes	COMPLETE	VERY LIK	No	Yes	Yes	Yes	Yes	Yes	Yes	Yes	yes	Yes	Yes	Yes	Yes	COMPLETE	VERY LIK	Yes	Yes	Yes	COMPLETE	VERY LIK	0.005302	18	0	0	1	8	1	2
444	No/IDK	No/IDK	Yes	Yes	Yes	SOMEWHAT	SOMEWHAT	Yes	Yes	Yes	Yes	No	Yes	Yes	Yes	Yes	Yes	No	Yes	COMPLETE	VERY LIK	No	Yes	Yes	Yes	Yes	Yes	Yes	Yes	yes	Yes	Yes	Yes	Yes	COMPLETE	SOMEWHAT	Yes	Yes	Yes	COMPLETE	VERY LIK	0.005302	39	0	1	1	0	1	4
553	Yes	Yes	Yes	Yes	Yes	COMPLETE	VERY LIK	No	No	Yes	Yes	No	Yes	Yes	Yes	Yes	No	No	Yes	COMPLETE	VERY LIK																					0.005324	21	0	1	1	7	0	1
435	Yes	Yes	Yes	Yes	Yes	SOMEWHAT	VERY LIK	No	Yes	Yes	Yes	No	Yes	Yes	Yes	Yes	No	No	Yes	SOMEWHAT	VERY LIK	No	Yes	Yes	Yes	Yes	Yes	Yes	Yes	yes	Yes	Yes	Yes	Yes	SOMEWHAT	SOMEWHAT	Yes	Yes	Yes	SOMEWHAT	SOMEWHAT	0.005302	20	2	0	0	2	0	1
540	Yes	Yes	Yes	Yes	Yes	COMPLETE	VERY LIK	Yes	Yes	Yes	Yes	No	Yes	Yes	Yes	Yes	Yes	No	Yes	COMPLETE	VERY LIK	No	Yes	Yes	Yes	Yes	Yes	Yes	Yes	yes	Yes	Yes	Yes	Yes	COMPLETE	VERY LIK	Yes	Yes	Yes	COMPLETE	VERY LIK	0.005505	37	1	1	1	0	1	4
419	Yes	Yes	Yes	Yes	Yes	COMPLETE	VERY LIK	Yes	Yes	Yes	Yes	No	Yes	Yes	Yes	Yes	No	No	Yes	COMPLETE	VERY LIK	No	Yes	Yes	Yes	Yes	Yes	Yes	Yes	yes	Yes	Yes	No/IDK	Yes	COMPLETE	VERY LIK	Yes	Yes	Yes	COMPLETE	VERY LIK	0.005429	34	0	1	1	0	1	4
402	Yes	Yes	Yes	Yes	Yes	COMPLETE	VERY LIK	No	No	No	No	Yes	No	No	No	No	No	Yes	No	COMPLETE	COMPLETE	No	No/IDK	No/IDK	Yes	Yes	Yes	Yes	Yes	yes	Yes	Yes	No/IDK	Yes	COMPLETE	VERY LIK	No/IDK	Yes	Yes	COMPLETE	VERY LIK	0.005429	26	0	1	1	3	0	0
429	Yes	Yes	Yes	Yes	Yes	COMPLETE	VERY LIK	No	No	Yes	Yes	No	Yes	Yes	Yes	Yes	No	No	Yes	COMPLETE	VERY LIK	No	Yes	Yes	Yes	Yes	Yes	Yes	Yes	yes	Yes	Yes	Yes	Yes	COMPLETE	VERY LIK						0.005302	33	2	1	1	8	0	4
380	Yes	Yes	Yes	Yes	Yes	COMPLETE	VERY LIK	Yes	Yes	Yes	Yes	No	Yes	Yes	Yes	Yes	Yes	No	Yes	COMPLETE	VERY LIK	No	Yes	Yes	Yes	Yes	Yes	Yes	Yes	yes	Yes	No/IDK	No/IDK	Yes	COMPLETE	VERY LIK						0.005425	22	4	1	1	5	0	0
572	Yes	Yes	Yes	Yes	Yes	COMPLETE	VERY LIK	Yes	Yes	Yes	Yes	No	Yes	Yes	Yes	Yes	Yes	No	Yes	COMPLETE	VERY LIK																Yes	Yes	Yes	COMPLETE	VERY LIK	0.005409	19	4	0	0	4	1	1
548	Yes	Yes	Yes	Yes	Yes	COMPLETE	SOMEWHAT	Yes	Yes	Yes	Yes	Yes	Yes	Yes	Yes	Yes	Yes	Yes	Yes	COMPLETE	VERY LIK	No	Yes	Yes	Yes	Yes	Yes	Yes	Yes	yes	Yes	Yes	Yes	Yes	COMPLETE	VERY LIK						0.005505	39	0	1	1	6	0	4
551	Yes	Yes	Yes	Yes	Yes	SOMEWHAT	SOMEWHAT	Yes	Yes	Yes	Yes	Yes	Yes	Yes	Yes	Yes	Yes	Yes	Yes	COMPLETE	VERY LIK	No	Yes	Yes	Yes	Yes	Yes	Yes	Yes	yes	Yes	Yes	No/IDK	Yes	COMPLETE	VERY LIK						0.005505	26	0	1	1	8	0	0
452	Yes	Yes	Yes	Yes	Yes	COMPLETE	VERY LIK	No	No	No	No	Yes	No	Yes	No	No	Yes	No	Yes	COMPLETE	VERY LIK	No	No/IDK	No/IDK	No/IDK	Yes	Yes	Yes	Yes						COMPLETE	VERY LIK	No/IDK	No/IDK	No/IDK	COMPLETE	SOMEWHAT	0.00536	34	1	1	1	6	0	4
550	Yes	Yes	Yes	Yes	Yes	COMPLETE	SOMEWHAT	Yes	Yes	Yes	Yes	Yes	Yes	Yes	Yes	Yes	Yes	Yes	Yes	COMPLETE	VERY LIK	No	Yes	Yes	Yes	Yes	Yes	Yes	Yes	yes	Yes	Yes	Yes	Yes	COMPLETE	VERY LIK						0.005505	19	0	1	1	4	1	2
420	Yes	Yes	Yes	Yes	Yes	COMPLETE	VERY LIK	No	Yes	Yes	Yes	No	Yes	Yes	Yes	Yes	Yes	No	Yes	COMPLETE	VERY LIK	No	Yes	Yes	Yes	Yes	Yes	Yes	Yes	yes	Yes	Yes	Yes	Yes	COMPLETE	VERY LIK	Yes	Yes	Yes	COMPLETE	VERY LIK	0.005429	28	0	1	1	8	2	0
492	Yes	Yes	Yes	Yes	Yes	COMPLETE	VERY LIK	Yes	Yes	Yes	Yes	No	Yes	Yes	Yes	Yes	Yes	Yes	Yes	COMPLETE	VERY LIK	No	Yes	Yes	Yes	Yes	Yes	Yes	Yes	yes	Yes	Yes	Yes	Yes	COMPLETE	VERY LIK	Yes	Yes	Yes	COMPLETE	VERY LIK	0.005378	31	0	1	0	4	0	0
443	Yes	No/IDK	Yes	Yes	Yes	COMPLETE	VERY LIK	Yes	No	Yes	Yes	No	Yes	Yes	Yes	Yes	Yes	No	Yes	COMPLETE	SOMEWHAT	No	Yes	Yes	Yes	Yes	Yes	Yes	Yes	yes	Yes	Yes	Yes	Yes	COMPLETE	VERY LIK	Yes	Yes	Yes	COMPLETE	VERY LIK	0.005302	30	0	1	1	3	1	4
398	Yes	Yes	Yes	Yes	Yes	COMPLETE	VERY LIK	Yes	No	Yes	Yes	No	No	Yes	Yes	Yes	No	No	Yes	COMPLETE	VERY LIK																Yes	Yes	Yes	SOMEWHAT	VERY LIK	0.005425	27	1	1	0	3	0	0
368	Yes	Yes	Yes	Yes	Yes	COMPLETE	VERY LIK	No	Yes	Yes	Yes	No	Yes	Yes	Yes	Yes	Yes	No	Yes	COMPLETE	VERY LIK	No	Yes	Yes	Yes	Yes	Yes	Yes	Yes	yes	Yes	Yes	No/IDK	Yes	COMPLETE	VERY LIK						0.005425	17	1	1	1	7	0	1
449	Yes	Yes	Yes	Yes	Yes	COMPLETE	VERY LIK	Yes	Yes	Yes	Yes	No	Yes	Yes	Yes	Yes	Yes	No	Yes	COMPLETE	VERY LIK	No	Yes	Yes	Yes	Yes	Yes	Yes	Yes	yes	Yes	Yes	Yes	Yes	COMPLETE	VERY LIK	Yes	Yes	Yes	COMPLETE	VERY LIK	0.005959	24	0	0	1	4	1	2
487	Yes	Yes	Yes	Yes	Yes	COMPLETE	VERY LIK	No	No	No	No	Yes	No	No	No	No	No	Yes	Yes	COMPLETE	COMPLETE																Yes	Yes	Yes	COMPLETE	SOMEWHAT	0.005378	30	0	1	1	2	0	0
427	No/IDK	Yes	Yes	Yes	Yes	COMPLETE	VERY LIK	No	No	No	No	Yes	No	No	No	No	No	Yes	Yes	COMPLETE	VERY LIK	No	Yes	Yes	Yes	Yes	Yes	Yes	Yes	yes	Yes	Yes	Yes	Yes	COMPLETE	VERY LIK	Yes	Yes	Yes	COMPLETE	VERY LIK	0.005302	44	2	1	1	0	1	4
575	No/IDK	Yes	No/IDK	Yes	Yes	COMPLETE	VERY LIK	No	No	Yes	Yes	No	Yes	Yes	Yes	Yes	Yes	Yes	Yes	COMPLETE	VERY LIK	No	Yes	Yes	Yes	Yes	Yes	Yes	Yes	yes	Yes	Yes	Yes	Yes	COMPLETE	VERY LIK						0.005409	29	1	1	1	0	1	0
582	No/IDK	Yes	Yes	Yes	Yes	COMPLETE	VERY LIK	No	Yes	Yes	Yes	No	Yes	Yes	Yes	Yes	Yes	No	Yes	COMPLETE	VERY LIK	No	Yes	Yes	Yes	Yes	Yes	Yes	Yes	yes	No/IDK	No/IDK	No/IDK	Yes	SOMEWHAT	SOMEWHAT						0.005409	18	0	1	1	5	2	1
583	Yes	Yes	Yes	Yes	Yes	COMPLETE	VERY LIK	No	Yes	Yes	Yes	No	Yes	Yes	Yes	Yes	Yes	Yes	Yes	COMPLETE	VERY LIK	No	Yes	Yes	Yes	Yes	Yes	Yes	Yes	yes	No/IDK	No/IDK	No/IDK	Yes	NEITHER	SOMEWHAT						0.005409	26	0	1	1	8	0	0
372	Yes	Yes	Yes	Yes	Yes	COMPLETE	VERY LIK	Yes	Yes	Yes	Yes	No	Yes	Yes	Yes	Yes	Yes	No	No	COMPLETE	VERY LIK	No	Yes	Yes	Yes	Yes	Yes	Yes	Yes	yes	Yes	Yes	Yes	Yes	COMPLETE	VERY LIK						0.005425	23	0	1	1	6	0	0
382	Yes	Yes	Yes	Yes	Yes	SOMEWHAT	VERY LIK	No	Yes	Yes	Yes	Yes	Yes	Yes	Yes	Yes	Yes	Yes	Yes	COMPLETE	VERY LIK	Yes/IDK	Yes	Yes	Yes	Yes	Yes	Yes	Yes	yes	Yes	Yes	Yes	Yes	COMPLETE	VERY LIK						0.005425	25	0	1	1	8	0	0
600	Yes	Yes	Yes	Yes	Yes	COMPLETE	VERY LIK	Yes	Yes	Yes	Yes	No	Yes	Yes	Yes	Yes	Yes	No	Yes	COMPLETE	VERY LIK	No	Yes	Yes	Yes	Yes	Yes	Yes	Yes	yes	Yes	Yes	Yes	Yes	COMPLETE	VERY LIK	Yes	Yes	Yes	COMPLETE	VERY LIK	0.005692	26	2	1	1	8	0	0
611	Yes	Yes	Yes	Yes	Yes	COMPLETE	VERY LIK																																			0.005423	30	4	1	0	3	1	2
610	Yes	Yes	Yes	Yes	Yes	COMPLETE	VERY LIK	No	Yes	Yes	Yes	No	Yes	Yes	Yes	Yes	Yes	No	Yes	COMPLETE	VERY LIK	No	Yes	Yes	Yes	Yes	Yes	Yes	Yes	yes	Yes	Yes	Yes	Yes	COMPLETE	VERY LIK	Yes	Yes	Yes	COMPLETE	VERY LIK	0.005423	26	0	1	1	1	0	2
594	Yes	Yes	Yes	Yes	Yes	COMPLETE	VERY LIK	No	Yes	Yes	Yes	No	Yes	Yes	Yes	Yes	No	No	Yes	COMPLETE	VERY LIK	No	Yes	Yes	Yes	Yes	Yes	Yes	Yes	yes	Yes	Yes	No/IDK	Yes	SOMEWHAT	VERY LIK	Yes	Yes	Yes	COMPLETE	VERY LIK	0.005513	23	2	1	1	2	0	1
599	Yes	Yes	Yes	Yes	Yes	COMPLETE	VERY LIK	No	Yes	Yes	Yes	No	Yes	Yes	Yes	Yes	Yes	No	Yes	COMPLETE	VERY LIK	No	Yes	Yes	Yes	Yes	Yes	Yes	Yes	yes	Yes	Yes	Yes	Yes	COMPLETE	VERY LIK	Yes	Yes	Yes	COMPLETE	VERY LIK	0.005135	33	1	0	1	8	0	0
597	Yes	Yes	Yes	Yes	Yes	SOMEWHAT	SOMEWHAT	No	No	Yes	Yes	Yes	Yes	Yes	No	No	No	No	Yes	SOMEWHAT	VERY LIK	No	Yes	Yes	Yes	Yes	Yes	Yes	Yes	no	Yes	Yes	No/IDK	Yes	SOMEWHAT	VERY LIK	Yes	Yes	Yes	SOMEWHAT	VERY LIK	0.005513	16	0	0	0	1	0	1
598	Yes	Yes	Yes	Yes	Yes	COMPLETE	VERY LIK	Yes	Yes	Yes	Yes	No	Yes	Yes	Yes	Yes	Yes	No	Yes	COMPLETE	VERY LIK	No	Yes	Yes	Yes	Yes	Yes	Yes	Yes	yes	Yes	Yes	Yes	Yes	COMPLETE	VERY LIK	Yes	Yes	Yes	COMPLETE	VERY LIK	0.005135	18	0	0	1	8	0	1
606	Yes	Yes	Yes	Yes	Yes	COMPLETE	SOMEWHAT	No	No	No	Yes	No	Yes	Yes	Yes	Yes	Yes	No	Yes	COMPLETE	VERY LIK	No	Yes	Yes	Yes	Yes	Yes	Yes	Yes	yes	Yes	Yes	Yes	Yes	COMPLETE	VERY LIK	Yes	Yes	Yes	COMPLETE	VERY LIK	0.005113	26	2	1	1	4	0	2
602	Yes	Yes	Yes	Yes	Yes	COMPLETE	VERY LIK	Yes	Yes	Yes	Yes	No	Yes	Yes	Yes	Yes	Yes	No	Yes	COMPLETE	VERY LIK	No	Yes	Yes	Yes	Yes	Yes	Yes	Yes	yes	Yes	Yes	Yes	Yes	COMPLETE	VERY LIK	Yes	Yes	Yes	COMPLETE	VERY LIK	0.005692	16	1	1	1	7	0	1
601	Yes	Yes	Yes	Yes	Yes	COMPLETE	VERY LIK	Yes	Yes	Yes	Yes	Yes	Yes	Yes	Yes	Yes	Yes	No	Yes	COMPLETE	VERY LIK	No	Yes	Yes	Yes	Yes	Yes	Yes	Yes	yes	Yes	Yes	Yes	Yes	COMPLETE	VERY LIK	Yes	Yes	Yes	COMPLETE	VERY LIK	0.005692	24	1	1	1	7	0	0
609	Yes	Yes	Yes	Yes	Yes	COMPLETE	VERY LIK	No	No	Yes	Yes	No	Yes	Yes	Yes	Yes	Yes	No	Yes	SOMEWHAT	SOMEWHAT																Yes	Yes	Yes	COMPLETE	VERY LIK	0.005113	18	2	1	1	6	0	1
593	Yes	Yes	Yes	Yes	Yes	COMPLETE	VERY LIK	No	No	Yes	Yes	No	Yes	Yes	Yes	Yes	No	No	Yes	SOMEWHAT	VERY LIK																Yes	Yes	Yes	SOMEWHAT	VERY LIK	0.005513	18	0	1	1	8	0	1
603	Yes	Yes	Yes	Yes	Yes	COMPLETE	VERY LIK	Yes	Yes	Yes	Yes	No	Yes	Yes	Yes	Yes	Yes	No	Yes	COMPLETE	VERY LIK	No	Yes	Yes	Yes	Yes	Yes	Yes	Yes	yes	Yes	Yes	Yes	Yes	COMPLETE	VERY LIK	Yes	Yes	Yes	COMPLETE	VERY LIK	0.005692	31	1	1	1	2	2	0
604	Yes	Yes	Yes	Yes	Yes	COMPLETE	VERY LIK	No	No	Yes	Yes	No	Yes	Yes	Yes	Yes	Yes	No	Yes	COMPLETE	VERY LIK	No	Yes	Yes	Yes	Yes	Yes	Yes	Yes	yes	Yes	Yes	Yes	Yes	COMPLETE	VERY LIK	No/IDK	Yes	Yes	COMPLETE	VERY LIK	0.005692	21	0	1	1	2	1	2
608	Yes	Yes	Yes	Yes	Yes	COMPLETE	VERY LIK	No	No	Yes	Yes	No	Yes	Yes	Yes	Yes	Yes	No	Yes	COMPLETE	VERY LIK	No	Yes	Yes	Yes	No/IDK	Yes	Yes	Yes	yes	Yes	Yes	Yes	Yes	COMPLETE	VERY LIK	Yes	Yes	Yes	SOMEWHAT	SOMEWHAT	0.005113	22	1	1	1	7	0	2
592	Yes	Yes	Yes	Yes	Yes	COMPLETE	VERY LIK	Yes	Yes	Yes	Yes	No	Yes	Yes	Yes	Yes	Yes	No	Yes	COMPLETE	VERY LIK																Yes	Yes	Yes	COMPLETE	VERY LIK	0.005513	18	2	1	0	7	1	1
605	Yes	Yes	Yes	Yes	Yes	COMPLETE	SOMEWHAT	No	No	Yes	Yes	No	Yes	Yes	Yes	Yes	Yes	No	Yes	SOMEWHAT	SOMEWHAT	No	Yes	Yes	Yes	Yes	Yes	Yes	Yes	yes	Yes	Yes	Yes	Yes	COMPLETE	VERY LIK	Yes	Yes	Yes	COMPLETE	VERY LIK	0.005113	20	2	1	0	3	0	1
607	Yes	Yes	Yes	Yes	Yes	COMPLETE	VERY LIK	No	Yes	Yes	Yes	No	Yes	Yes	Yes	Yes	Yes	No	Yes	SOMEWHAT	SOMEWHAT	No	Yes	Yes	Yes	Yes	Yes	Yes	Yes	yes	Yes	Yes	Yes	Yes	COMPLETE	VERY LIK	Yes	Yes	Yes	SOMEWHAT	SOMEWHAT	0.005113	21	2	1	1	2	0	1
595	Yes	Yes	Yes	Yes	Yes	SOMEWHAT	VERY LIK	No	Yes	Yes	Yes	No	Yes	Yes	Yes	Yes	No	No	Yes	SOMEWHAT	VERY LIK	No	Yes	Yes	Yes	Yes	Yes	Yes	Yes	yes	Yes	Yes	No/IDK	Yes	SOMEWHAT	VERY LIK	Yes	Yes	Yes	SOMEWHAT	SOMEWHAT	0.005513	25	2	1	1	7	0	2
590	Yes	Yes	Yes	Yes	Yes	COMPLETE	VERY LIK	Yes	Yes	Yes	Yes	No	Yes	Yes	Yes	Yes	Yes	No	Yes	COMPLETE	VERY LIK	No	Yes	Yes	Yes	Yes	Yes	Yes	Yes	yes	Yes	Yes	Yes	Yes	COMPLETE	VERY LIK	Yes	Yes	Yes	COMPLETE	VERY LIK	0.005513	25	1	0	1	2	0	1
589	Yes	Yes	Yes	Yes	Yes	COMPLETE	VERY LIK	Yes	Yes	Yes	Yes	No	Yes	Yes	Yes	Yes	Yes	No	Yes	COMPLETE	VERY LIK																Yes	Yes	Yes	COMPLETE	VERY LIK	0.005513	20	2	1	0	2	1	2
596	Yes	Yes	Yes	Yes	Yes	COMPLETE	VERY LIK	No	Yes	Yes	Yes	No	Yes	Yes	Yes	Yes	No	No	Yes	SOMEWHAT	VERY LIK	No	Yes	Yes	Yes	Yes	Yes	Yes	Yes	yes	Yes	Yes	No/IDK	Yes	SOMEWHAT	VERY LIK	Yes	Yes	Yes	SOMEWHAT	SOMEWHAT	0.005513	20	2	1	1	8	0	2
591	Yes	Yes	Yes	Yes	Yes	COMPLETE	VERY LIK	Yes	Yes	Yes	Yes	No	Yes	Yes	Yes	Yes	Yes	No	Yes	COMPLETE	VERY LIK																Yes	Yes	Yes	COMPLETE	VERY LIK	0.005513	28	0	1	1	3	0	2
620	No/IDK	Yes	Yes	Yes	Yes	COMPLETE	COMPLETE	Yes	No	No	Yes	No	Yes	Yes	Yes	Yes	Yes	No	No	COMPLETE	VERY LIK	No	Yes	Yes	Yes	Yes	Yes	Yes	Yes	yes	Yes	Yes	Yes	Yes	COMPLETE	VERY LIK	No/IDK	Yes	No/IDK	COMPLETE	VERY LIK	0.005205	22	2	1	1	3	1	2
618	Yes	Yes	Yes	Yes	Yes	COMPLETE	VERY LIK	Yes	Yes	Yes	No	Yes	Yes	Yes	No	No	No	Yes	No	COMPLETE	SOMEWHAT																No/IDK	Yes	Yes	COMPLETE	VERY LIK	0.005205	22	4	1	0	2	1	2
634	Yes	Yes	Yes	Yes	Yes	COMPLETE	VERY LIK	Yes	Yes	Yes	Yes	No	Yes	Yes	Yes	Yes	Yes	No	Yes	COMPLETE	VERY LIK	No	Yes	Yes	Yes	Yes	Yes	Yes	Yes	yes	Yes	Yes	Yes	Yes	COMPLETE	VERY LIK	Yes	Yes	Yes	COMPLETE	VERY LIK	0.005442	33	2	1	1	5	0	0
625	Yes	Yes	Yes	Yes	Yes	COMPLETE	VERY LIK	No	No	Yes	Yes	No	Yes	Yes	Yes	Yes	No	No	Yes	COMPLETE	VERY LIK																Yes	Yes	Yes	COMPLETE	VERY LIK	0.005499	15	2	1	1	3	1	1
639	Yes	Yes	Yes	Yes	Yes	SOMEWHAT	VERY LIK	No	Yes	Yes	Yes	No	Yes	Yes	Yes	Yes	No	No	Yes	COMPLETE	VERY LIK																Yes	Yes	Yes	COMPLETE	VERY LIK	0.005442	19	0	1	0	6	0	1
644	Yes	Yes	Yes	Yes	Yes	COMPLETE	VERY LIK	Yes	Yes	Yes	Yes	No	Yes	Yes	Yes	Yes	Yes	No	Yes	COMPLETE	VERY LIK	No	Yes	Yes	Yes	Yes	Yes	Yes	Yes	yes	Yes	Yes	Yes	Yes	COMPLETE	VERY LIK	Yes	Yes	Yes	COMPLETE	VERY LIK	0.005412	22	2	1	1	7	2	2
616	Yes	Yes	Yes	Yes	Yes	SOMEWHAT	SOMEWHAT	No	No	Yes	Yes	No	Yes	Yes	Yes	Yes	Yes	No	Yes	COMPLETE	SOMEWHAT	No	Yes	Yes	Yes	Yes	Yes	Yes	Yes	yes	Yes	Yes	Yes	Yes	COMPLETE	VERY LIK	Yes	Yes	Yes	COMPLETE	VERY LIK	0.005205	20	2	1	1	5	0	1
635	Yes	Yes	Yes	Yes	Yes	COMPLETE	VERY LIK	Yes	Yes	Yes	Yes	No	Yes	Yes	Yes	Yes	Yes	No	Yes	COMPLETE	VERY LIK	No	Yes	Yes	Yes	Yes	Yes	Yes	Yes	yes	Yes	Yes	Yes	Yes	COMPLETE	VERY LIK	Yes	Yes	Yes	COMPLETE	VERY LIK	0.005442	32	2	0	1	6	0	0
629	Yes	Yes	Yes	Yes	Yes	COMPLETE	SOMEWHAT	Yes	Yes	Yes	Yes	No	Yes	Yes	Yes	Yes	Yes	No	Yes	COMPLETE	VERY LIK																Yes	Yes	Yes	COMPLETE	VERY LIK	0.005499	33	1	1	0	7	0	4
623	Yes	Yes	Yes	Yes	Yes	COMPLETE	VERY LIK	No	Yes	Yes	Yes	No	Yes	Yes	Yes	Yes	No	No	Yes	COMPLETE	VERY LIK	No	Yes	Yes	Yes	Yes	Yes	Yes	Yes	yes	Yes	Yes	Yes	Yes	COMPLETE	VERY LIK	Yes	Yes	Yes	COMPLETE	VERY LIK	0.005499	31	2	1	1	0	1	4
626	Yes	Yes	Yes	Yes	Yes	COMPLETE	VERY LIK	Yes	Yes	Yes	Yes	No	Yes	Yes	Yes	Yes	No	No	Yes	COMPLETE	VERY LIK	No	Yes	Yes	Yes	Yes	Yes	Yes	Yes	yes	Yes	Yes	Yes	Yes	COMPLETE	VERY LIK	Yes	Yes	Yes	COMPLETE	VERY LIK	0.005499	29	2	1	1	5	1	0
614	Yes	Yes	Yes	Yes	Yes	COMPLETE	VERY LIK	No	No	Yes	Yes	No	Yes	Yes	Yes	Yes	Yes	No	Yes	COMPLETE	VERY LIK	No	Yes	Yes	Yes	Yes	Yes	Yes	Yes	yes	Yes	Yes	Yes	Yes	COMPLETE	VERY LIK	Yes	Yes	Yes	COMPLETE	SOMEWHAT	0.005205	26	2	1	1	6	0	0
631	Yes	Yes	Yes	Yes	Yes	COMPLETE	VERY LIK	No	No	Yes	Yes	No	Yes	Yes	Yes	Yes	Yes	No	Yes	COMPLETE	VERY LIK	No	Yes	Yes	Yes	Yes	Yes	Yes	Yes	yes	Yes	Yes	Yes	Yes	COMPLETE	VERY LIK	Yes	Yes	Yes	COMPLETE	VERY LIK	0.005499	24	1	1	1	5	0	0
624	Yes	Yes	Yes	Yes	Yes	COMPLETE	VERY LIK	Yes	Yes	Yes	Yes	No	Yes	Yes	Yes	Yes	No	No	Yes	COMPLETE	VERY LIK	No	Yes	Yes	Yes	Yes	Yes	Yes	Yes	yes	Yes	Yes	Yes	Yes	COMPLETE	VERY LIK	Yes	Yes	Yes	COMPLETE	VERY LIK	0.005499	24	0	1	1	2	1	0
627	Yes	Yes	Yes	Yes	Yes	COMPLETE	VERY LIK	Yes	Yes	Yes	Yes	No	Yes	Yes	Yes	Yes	Yes	No	Yes	COMPLETE	VERY LIK	No	Yes	Yes	Yes	Yes	Yes	Yes	Yes	yes	Yes	Yes	Yes	Yes	COMPLETE	VERY LIK	Yes	Yes	Yes	COMPLETE	VERY LIK	0.005499	32	2	1	1	3	2	4
621	Yes	Yes	Yes	Yes	Yes	COMPLETE	VERY LIK	Yes	Yes	Yes	Yes	Yes	No	No	No	No	No	Yes	No	SOMEWHAT	SOMEWHAT	No	Yes	Yes	Yes	Yes	Yes	Yes	Yes	yes	Yes	Yes	Yes	Yes	COMPLETE	VERY LIK	Yes	Yes	Yes	COMPLETE	VERY LIK	0.005205	30	2	0	1	7	0	2
617	Yes	Yes	Yes	Yes	Yes	COMPLETE	VERY LIK	No	Yes	Yes	Yes	No	Yes	Yes	Yes	Yes	Yes	No	Yes	COMPLETE	VERY LIK	No	Yes	Yes	Yes	Yes	Yes	Yes	Yes	yes	Yes	Yes	Yes	Yes	COMPLETE	VERY LIK	Yes	Yes	Yes	COMPLETE	VERY LIK	0.005205	19	1	1	1	4	0	1
619	Yes	Yes	Yes	Yes	Yes	COMPLETE	VERY LIK	Yes	Yes	Yes	Yes	No	Yes	Yes	Yes	Yes	Yes	No	Yes	COMPLETE	VERY LIK	No	Yes	Yes	Yes	Yes	Yes	Yes	Yes	yes	Yes	Yes	Yes	Yes	COMPLETE	VERY LIK	Yes	Yes	Yes	COMPLETE	VERY LIK	0.005205	18	2	1	1	5	0	1
648	No/IDK	Yes	Yes	Yes	Yes	COMPLETE	VERY LIK	Yes	Yes	Yes	Yes	No	Yes	Yes	Yes	Yes	Yes	No	Yes	COMPLETE	VERY LIK																Yes	Yes	Yes	COMPLETE	VERY LIK	0.005412	20	0	1	1	0	1	2
622	Yes	Yes	Yes	Yes	Yes	COMPLETE	VERY LIK	No	Yes	Yes	Yes	No	Yes	Yes	Yes	Yes	Yes	No	Yes	COMPLETE	VERY LIK																Yes	Yes	Yes	COMPLETE	VERY LIK	0.005205	28	0	1	0	4	1	0
650	Yes	Yes	Yes	Yes	Yes	COMPLETE	VERY LIK	Yes	Yes	Yes	Yes	No	Yes	Yes	Yes	Yes	Yes	No	Yes	COMPLETE	VERY LIK																Yes	Yes	Yes	COMPLETE	VERY LIK	0.005412	23	0	1	0	4	0	0
636	Yes	Yes	Yes	Yes	Yes	COMPLETE	VERY LIK	Yes	Yes	Yes	Yes	No	Yes	Yes	Yes	Yes	Yes	No	No	COMPLETE	VERY LIK	No	Yes	Yes	Yes	Yes	Yes	Yes	Yes	yes	Yes	Yes	Yes	Yes	COMPLETE	VERY LIK						0.005442	37	0	0	1	4	0	4
638	Yes	Yes	Yes	Yes	Yes	SOMEWHAT	VERY LIK	No	Yes	Yes	Yes	No	Yes	Yes	Yes	Yes	No	No	Yes	SOMEWHAT	VERY LIK	No	Yes	Yes	Yes	Yes	Yes	Yes	Yes	yes	Yes	Yes	No/IDK	Yes	SOMEWHAT	VERY LIK	Yes	Yes	Yes	SOMEWHAT	VERY LIK	0.005442	24	0	1	1	3	1	0
613	Yes	Yes	Yes	Yes	Yes	COMPLETE	VERY LIK	No	Yes	Yes	Yes	No	Yes	Yes	Yes	Yes	Yes	No	Yes	SOMEWHAT	SOMEWHAT	No	Yes	Yes	Yes	Yes	Yes	Yes	Yes	yes	Yes	Yes	Yes	Yes	COMPLETE	VERY LIK	Yes	Yes	Yes	COMPLETE	VERY LIK	0.005205	21	0	1	1	3	2	2
615	Yes	Yes	Yes	Yes	Yes	COMPLETE	SOMEWHAT	No	Yes	Yes	Yes	Yes	Yes	Yes	Yes	Yes	Yes	No	Yes	COMPLETE	VERY LIK	No	Yes	Yes	Yes	Yes	Yes	Yes	Yes	no	Yes	Yes	Yes	Yes	COMPLETE	VERY LIK	Yes	Yes	Yes	COMPLETE	VERY LIK	0.005205	22	2	1	1	7	0	2
643	Yes	Yes	Yes	Yes	Yes	COMPLETE	VERY LIK	Yes	Yes	Yes	Yes	No	Yes	Yes	Yes	Yes	Yes	No	Yes	COMPLETE	VERY LIK	No	Yes	Yes	Yes	Yes	Yes	Yes	Yes	yes	Yes	Yes	Yes	Yes	COMPLETE	VERY LIK	Yes	Yes	Yes	COMPLETE	VERY LIK	0.005412	28	2	1	1	0	1	0
640	Yes	Yes	Yes	Yes	Yes	COMPLETE	VERY LIK	No	Yes	Yes	Yes	No	Yes	Yes	Yes	Yes	No	No	Yes	COMPLETE	VERY LIK	No	Yes	Yes	Yes	Yes	Yes	Yes	Yes	yes	Yes	Yes	No/IDK	Yes	COMPLETE	VERY LIK	Yes	Yes	Yes	COMPLETE	VERY LIK	0.005442	31	0	1	1	5	0	0
645	Yes	Yes	Yes	Yes	Yes	COMPLETE	VERY LIK	Yes	Yes	Yes	Yes	No	Yes	Yes	Yes	Yes	Yes	No	Yes	COMPLETE	VERY LIK	No	Yes	Yes	Yes	Yes	Yes	Yes	Yes	yes	Yes	Yes	Yes	Yes	COMPLETE	VERY LIK	Yes	Yes	Yes	COMPLETE	VERY LIK	0.005412	19	2	1	1	0	1	1
642	Yes	Yes	Yes	Yes	Yes	COMPLETE	VERY LIK	Yes	Yes	Yes	Yes	No	Yes	Yes	Yes	Yes	Yes	No	Yes	COMPLETE	VERY LIK	No	Yes	Yes	Yes	Yes	Yes	Yes	Yes	yes	Yes	Yes	Yes	Yes	COMPLETE	VERY LIK	Yes	Yes	Yes	COMPLETE	VERY LIK	0.005412	33	0	1	1	0	1	4
632	Yes	Yes	Yes	Yes	Yes	COMPLETE	VERY LIK	Yes	Yes	Yes	Yes	No	Yes	Yes	Yes	Yes	Yes	No	Yes	COMPLETE	VERY LIK	No	Yes	Yes	Yes	Yes	Yes	Yes	Yes	yes	Yes	Yes	Yes	Yes	COMPLETE	VERY LIK	No/IDK	Yes	Yes	COMPLETE	VERY LIK	0.005442	30	2	0	1	7	0	4
612	Yes	Yes	Yes	Yes	Yes	COMPLETE	SOMEWHAT	No	Yes	Yes	Yes	No	Yes	Yes	Yes	Yes	Yes	No	Yes	COMPLETE	VERY LIK	No	Yes	Yes	Yes	Yes	Yes	Yes	Yes	yes	Yes	Yes	Yes	Yes	COMPLETE	VERY LIK						0.005205	27	0	1	1	8	0	0
633	Yes	Yes	Yes	Yes	Yes	COMPLETE	VERY LIK	No	Yes	Yes	Yes	No	Yes	Yes	Yes	Yes	Yes	Yes	No	COMPLETE	VERY LIK	No	Yes	Yes	Yes	Yes	Yes	Yes	Yes	yes	No/IDK	No/IDK	No/IDK	No/IDK	COMPLETE	COMPLETE						0.005442	18	2	0	0	6	1	1
646	No/IDK	Yes	Yes	Yes	Yes	COMPLETE	VERY LIK	Yes	Yes	Yes	Yes	No	Yes	Yes	Yes	Yes	Yes	No	Yes	COMPLETE	VERY LIK	No	Yes	Yes	Yes	Yes	Yes	Yes	Yes	yes	Yes	Yes	Yes	Yes	COMPLETE	VERY LIK	Yes	Yes	Yes	COMPLETE	VERY LIK	0.005412	39	0	1	1	0	1	4
652	Yes	Yes	Yes	Yes	Yes	COMPLETE	VERY LIK	Yes	Yes	Yes	Yes	No	Yes	Yes	Yes	Yes	Yes	No	Yes	COMPLETE	VERY LIK	No	Yes	Yes	Yes	Yes	Yes	Yes	Yes	yes	Yes	Yes	Yes	Yes	COMPLETE	VERY LIK	Yes	Yes	Yes	COMPLETE	VERY LIK	0.005412	20	2	1	1	0	1	2
647	Yes	Yes	Yes	Yes	Yes	COMPLETE	VERY LIK	Yes	Yes	Yes	Yes	No	Yes	Yes	Yes	Yes	Yes	No	Yes	COMPLETE	VERY LIK	No	Yes	Yes	Yes	Yes	Yes	Yes	Yes	yes	Yes	Yes	No/IDK	Yes	COMPLETE	VERY LIK	Yes	Yes	Yes	COMPLETE	VERY LIK	0.005412	21	2	1	1	0	1	2
641	Yes	Yes	Yes	Yes	Yes	SOMEWHAT	VERY LIK	No	Yes	Yes	Yes	No	Yes	Yes	Yes	Yes	No	No	Yes	SOMEWHAT	VERY LIK	No	Yes	Yes	Yes	Yes	Yes	Yes	Yes	yes	Yes	Yes	No/IDK	Yes	SOMEWHAT	VERY LIK	Yes	Yes	Yes	COMPLETE	VERY LIK	0.005442	33	2	1	1	2	0	4
637	Yes	Yes	Yes	Yes	Yes	SOMEWHAT	VERY LIK	No	Yes	Yes	Yes	No	Yes	Yes	Yes	Yes	No	No	Yes	COMPLETE	VERY LIK	No	Yes	Yes	Yes	Yes	Yes	Yes	Yes	yes	Yes	Yes	No/IDK	Yes	COMPLETE	VERY LIK	Yes	Yes	Yes	COMPLETE	VERY LIK	0.005442	28	2	1	1	7	0	0
630	Yes	Yes	Yes	Yes	Yes	COMPLETE	VERY LIK	Yes	Yes	Yes	Yes	No	Yes	Yes	Yes	Yes	Yes	No	Yes	COMPLETE	VERY LIK	No	Yes	Yes	Yes	Yes	Yes	Yes	Yes	yes	Yes	Yes	Yes	Yes	COMPLETE	VERY LIK	Yes	Yes	Yes	COMPLETE	VERY LIK	0.005499	35	0	1	1	5	0	4
651	Yes	Yes	Yes	Yes	Yes	COMPLETE	VERY LIK	Yes	Yes	Yes	Yes	No	Yes	Yes	Yes	Yes	Yes	No	Yes	COMPLETE	VERY LIK	No	Yes	Yes	Yes	Yes	Yes	Yes	Yes	yes	Yes	Yes	Yes	Yes	COMPLETE	VERY LIK	Yes	Yes	Yes	COMPLETE	VERY LIK	0.005412	18	2	1	1	0	1	1
649	Yes	Yes	Yes	Yes	Yes	COMPLETE	VERY LIK	Yes	Yes	Yes	Yes	No	Yes	Yes	Yes	Yes	Yes	No	Yes	COMPLETE	VERY LIK	No	Yes	Yes	Yes	Yes	Yes	Yes	Yes	yes	Yes	Yes	Yes	Yes	COMPLETE	VERY LIK	Yes	Yes	Yes	COMPLETE	VERY LIK	0.005412	24	0	1	1	3	0	2
628	Yes	Yes	Yes	Yes	Yes	COMPLETE	VERY LIK	Yes	Yes	Yes	Yes	No	Yes	Yes	Yes	Yes	Yes	No	Yes	COMPLETE	VERY LIK	No	Yes	Yes	Yes	Yes	Yes	Yes	Yes	yes	Yes	Yes	Yes	Yes	COMPLETE	VERY LIK	Yes	Yes	Yes	COMPLETE	VERY LIK	0.005499	34	1	1	1	3	1	4
1308	Yes	Yes	Yes	Yes	Yes	COMPLETE	VERY LIK	Yes	Yes	Yes	Yes	No	Yes	Yes	Yes	Yes	No	No	Yes	COMPLETE	VERY LIK																Yes	Yes	Yes	COMPLETE	VERY LIK	0.006769	18	1	1	1	7	0	1
1306	Yes	Yes	Yes	Yes	Yes	SOMEWHAT	SOMEWHAT	Yes	Yes	Yes	Yes	No	Yes	Yes	Yes	Yes	Yes	Yes	Yes	SOMEWHAT	SOMEWHAT																Yes	Yes	Yes	COMPLETE	VERY LIK	0.00636	18	0	1	0	4	0	1
1309	Yes	Yes	Yes	Yes	Yes	COMPLETE	VERY LIK	No	Yes	Yes	Yes	No	Yes	Yes	Yes	Yes	No	No	Yes	COMPLETE	VERY LIK																Yes	Yes	Yes	COMPLETE	VERY LIK	0.006769	20	0	1	0	1	0	1
1304	Yes	Yes	Yes	Yes	Yes	COMPLETE	VERY LIK	Yes	Yes	Yes	Yes	No	Yes	Yes	Yes	Yes	Yes	No	Yes	COMPLETE	VERY LIK																Yes	Yes	Yes	COMPLETE	VERY LIK	0.00636	28	1	1	1	0	1	4
1303	Yes	Yes	Yes	Yes	Yes	COMPLETE	VERY LIK	Yes	Yes	Yes	Yes	No	Yes	Yes	Yes	Yes	Yes	No	Yes	COMPLETE	VERY LIK																Yes	Yes	Yes	COMPLETE	VERY LIK	0.00636	35	1	1	1	3	0	4
1310	Yes	Yes	Yes	Yes	Yes	COMPLETE	VERY LIK	No	Yes	Yes	Yes	No	Yes	Yes	Yes	Yes	No	No	Yes	COMPLETE	VERY LIK																Yes	Yes	Yes	COMPLETE	VERY LIK	0.006769	29	0	1	1	6	0	4
1305	Yes	Yes	Yes	Yes	Yes	COMPLETE	VERY LIK	Yes	Yes	Yes	Yes	No	Yes	Yes	Yes	Yes	Yes	No	Yes	COMPLETE	VERY LIK	No	Yes	Yes	Yes	Yes	Yes	Yes	Yes	yes	Yes	Yes	No/IDK	Yes	COMPLETE	VERY LIK	Yes	Yes	Yes	COMPLETE	VERY LIK	0.00636	20	0	1	1	4	0	2
1311	No/IDK	Yes	Yes	Yes	No/IDK	COMPLETE	VERY LIK	Yes	Yes	Yes	Yes	No	Yes	Yes	Yes	Yes	No	No	Yes	COMPLETE	VERY LIK																Yes	Yes	Yes	COMPLETE	VERY LIK	0.006769	20	0	1	1	4	1	1
1307	Yes	Yes	Yes	Yes	Yes	COMPLETE	VERY LIK	Yes	Yes	Yes	Yes	No	Yes	Yes	Yes	Yes	No	No	Yes	COMPLETE	VERY LIK																Yes	Yes	Yes	COMPLETE	VERY LIK	0.006769	18	0	1	0	8	0	1
1374	Yes	Yes	Yes	Yes	Yes	COMPLETE	VERY LIK	Yes	Yes	Yes	Yes	No	Yes	Yes	Yes	Yes	Yes	No	No	COMPLETE	VERY LIK	No	Yes	Yes	Yes	Yes	Yes	Yes	Yes	yes	Yes	Yes	Yes	Yes	COMPLETE	VERY LIK	Yes	Yes	Yes	COMPLETE	VERY LIK	0.006689	24	2	1	1	2	1	2
1376	Yes	Yes	Yes	Yes	Yes	COMPLETE	VERY LIK	No	Yes	Yes	Yes	No	Yes	Yes	Yes	Yes	Yes	No	Yes	COMPLETE	VERY LIK	No	Yes	Yes	Yes	Yes	Yes	Yes	Yes	yes	Yes	No/IDK	No/IDK	Yes	COMPLETE	VERY LIK	No/IDK	No/IDK	No/IDK	NEITHER	VERY LIK	0.006827	29	2	1	1	8	0	0
1384	Yes	Yes	Yes	Yes	Yes	COMPLETE	VERY LIK															No	Yes	Yes	Yes	Yes	Yes	Yes	Yes	yes	Yes	Yes	Yes	Yes	COMPLETE	VERY LIK	Yes	Yes	Yes	COMPLETE	VERY LIK	0.006827	31	2	1	1	1	0	0
1362	Yes	Yes	Yes	Yes	Yes	SOMEWHAT	VERY LIK	No	No	Yes	Yes	No	Yes	Yes	Yes	Yes	Yes	No	Yes	SOMEWHAT	VERY LIK																Yes	Yes	Yes	COMPLETE	VERY LIK	0.006689	17	2	1	1	3	2	1
1394	Yes	Yes	Yes	Yes	Yes	COMPLETE	VERY LIK	Yes	Yes	Yes	Yes	No	Yes	Yes	Yes	Yes	Yes	No	Yes	COMPLETE	VERY LIK	No	Yes	Yes	Yes	Yes	Yes	Yes	Yes	yes	Yes	Yes	Yes	Yes	COMPLETE	VERY LIK						0.006827	28	0	1	1	3	0	0
1378	Yes	Yes	Yes	Yes	Yes	COMPLETE	VERY LIK	No	Yes	Yes	Yes	No	Yes	Yes	Yes	Yes	Yes	No	Yes	COMPLETE	VERY LIK	No	Yes	Yes	Yes	Yes	Yes	Yes	Yes	yes	Yes	Yes	No/IDK	Yes	COMPLETE	VERY LIK	Yes	Yes	Yes	COMPLETE	VERY LIK	0.006827	36	1	1	1	2	0	0
1383	No/IDK	Yes	Yes	Yes	Yes	COMPLETE	VERY LIK	No	No	Yes	Yes	No	Yes	Yes	Yes	Yes	Yes	No	Yes	COMPLETE	VERY LIK																No/IDK	No/IDK	No/IDK	COMPLETE	VERY LIK	0.006827	20	1	1	1	0	1	1
1314	Yes	Yes	Yes	Yes	Yes	COMPLETE	VERY LIK	Yes	No	Yes	Yes	No	Yes	Yes	Yes	Yes	Yes	Yes	Yes	SOMEWHAT	SOMEWHAT	No	Yes	Yes	Yes	Yes	Yes	Yes	Yes	yes	Yes	Yes	Yes	Yes	COMPLETE	VERY LIK	Yes	Yes	Yes	COMPLETE	VERY LIK	0.006878	27	0	1	1	3	0	0
1377	Yes	Yes	Yes	Yes	Yes	COMPLETE	VERY LIK	No	Yes	Yes	Yes	No	Yes	Yes	Yes	Yes	No	No	No	COMPLETE	VERY LIK																Yes	Yes	Yes	COMPLETE	VERY LIK	0.006827	32	1	1	1	0	0	2
1324	Yes	Yes	Yes	Yes	Yes	SOMEWHAT	VERY LIK	Yes	Yes	Yes	Yes	No	Yes	Yes	Yes	Yes	No	No	Yes	COMPLETE	VERY LIK	No	Yes	Yes	Yes	Yes	Yes	Yes	Yes	yes	Yes	Yes	No/IDK	Yes	COMPLETE	VERY LIK	Yes	Yes	Yes	COMPLETE	VERY LIK	0.006878	17	1	1	0	2	0	1
1328	Yes	Yes	Yes	Yes	Yes	COMPLETE	VERY LIK	Yes	Yes	Yes	Yes	No	Yes	Yes	Yes	Yes	Yes	No	Yes	COMPLETE	VERY LIK	No	Yes	Yes	Yes	Yes	Yes	Yes	Yes	yes	Yes	Yes	Yes	Yes	COMPLETE	VERY LIK	Yes	Yes	Yes	COMPLETE	VERY LIK	0.006878	36	0	0	1	4	0	4
1322	Yes	Yes	Yes	Yes	Yes	COMPLETE	VERY LIK	No	Yes	Yes	Yes	No	Yes	Yes	Yes	Yes	No	Yes	Yes	COMPLETE	VERY LIK																Yes	Yes	Yes	COMPLETE	COMPLETE	0.006878	20	1	0	1	1	0	1
1369	Yes	Yes	Yes	Yes	Yes	COMPLETE	VERY LIK	Yes	Yes	Yes	Yes	No	Yes	Yes	Yes	Yes	Yes	Yes	No	COMPLETE	VERY LIK	No	Yes	Yes	Yes	Yes	Yes	Yes	Yes	yes	Yes	Yes	Yes	Yes	COMPLETE	VERY LIK						0.006689	26	2	1	1	4	0	0
1391	Yes	Yes	Yes	Yes	Yes	COMPLETE	VERY LIK	Yes	Yes	Yes	Yes	Yes	Yes	Yes	Yes	Yes	Yes	No	Yes	COMPLETE	VERY LIK	No	Yes	Yes	Yes	Yes	Yes	Yes	Yes	yes	Yes	Yes	Yes	Yes	COMPLETE	VERY LIK						0.006827	22	1	1	1	8	0	2
1366	Yes	Yes	Yes	Yes	Yes	COMPLETE	VERY LIK	Yes	No	Yes	Yes	No	Yes	Yes	Yes	Yes	Yes	Yes	Yes	COMPLETE	VERY LIK																					0.006689	23	2	1	1	0	1	1
1315	Yes	Yes	Yes	Yes	Yes	COMPLETE	VERY LIK	No	No	Yes	Yes	No	Yes	Yes	Yes	Yes	Yes	No	Yes	COMPLETE	VERY LIK	No	Yes	Yes	Yes	Yes	Yes	Yes	Yes	yes	No/IDK	Yes	No/IDK	Yes	COMPLETE	VERY LIK	No/IDK	Yes	No/IDK	COMPLETE	VERY LIK	0.006878	21	1	1	1	3	2	2
1393	Yes	Yes	Yes	Yes	Yes	COMPLETE	VERY LIK	Yes	Yes	Yes	Yes	Yes	Yes	Yes	Yes	Yes	Yes	No	Yes	COMPLETE	VERY LIK																Yes	Yes	Yes	COMPLETE	VERY LIK	0.006827	19	0	1	1	0	1	1
1363	Yes	Yes	Yes	Yes	Yes	COMPLETE	VERY LIK	No	Yes	Yes	Yes	No	Yes	Yes	Yes	Yes	Yes	No	Yes	NEITHER	VERY LIK	No	Yes	Yes	Yes	Yes	Yes	Yes	Yes	yes	Yes	Yes	Yes	Yes	COMPLETE	VERY LIK	Yes	Yes	Yes	COMPLETE	VERY LIK	0.006689	22	2	1	1	0	1	2
1323	Yes	Yes	Yes	Yes	Yes	COMPLETE	VERY LIK	Yes	Yes	Yes	Yes	No	No	No	Yes	Yes	No	No	Yes	COMPLETE	VERY LIK	No	Yes	Yes	Yes	Yes	Yes	Yes	Yes	yes	Yes	Yes	No/IDK	Yes	COMPLETE	VERY LIK	Yes	Yes	Yes	COMPLETE	VERY LIK	0.006878	18	0	1	0	3	1	1
1329	Yes	Yes	Yes	Yes	Yes	COMPLETE	VERY LIK	No	Yes	Yes	Yes	No	Yes	Yes	Yes	Yes	No	No	Yes	COMPLETE	VERY LIK	No	Yes	Yes	Yes	Yes	Yes	Yes	Yes	yes	Yes	Yes	Yes	Yes	COMPLETE	VERY LIK	Yes	Yes	Yes	COMPLETE	VERY LIK	0.006878	28	1	0	1	3	0	0
1325	Yes	Yes	Yes	Yes	Yes	COMPLETE	VERY LIK	Yes	Yes	Yes	Yes	No	Yes	No	Yes	Yes	No	No	Yes	COMPLETE	VERY LIK	No	Yes	Yes	Yes	Yes	Yes	Yes	Yes	yes	Yes	Yes	No/IDK	Yes	COMPLETE	VERY LIK	Yes	Yes	Yes	COMPLETE	VERY LIK	0.006878	27	1	1	1	2	1	0
1346	Yes	Yes	Yes	Yes	Yes	COMPLETE	VERY LIK	Yes	Yes	Yes	Yes	No	Yes	Yes	Yes	Yes	Yes	No	Yes	COMPLETE	VERY LIK	No	Yes	Yes	Yes	Yes	Yes	Yes	Yes	yes	Yes	Yes	Yes	Yes	COMPLETE	VERY LIK	Yes	Yes	Yes	COMPLETE	VERY LIK	0.007055	24	0	1	1	0	1	0
1326	Yes	Yes	Yes	Yes	Yes	COMPLETE	VERY LIK	Yes	Yes	Yes	Yes	No	Yes	No	Yes	Yes	No	No	Yes	COMPLETE	VERY LIK	No	Yes	Yes	Yes	Yes	Yes	Yes	Yes	yes	Yes	Yes	No/IDK	Yes	COMPLETE	VERY LIK	Yes	Yes	Yes	COMPLETE	VERY LIK	0.006878	26	1	1	1	4	0	1
1382	Yes	Yes	Yes	Yes	Yes	COMPLETE	VERY LIK	Yes	Yes	Yes	Yes	No	Yes	Yes	Yes	Yes	Yes	No	Yes	COMPLETE	VERY LIK	No	Yes	Yes	Yes	Yes	Yes	Yes	Yes	yes	No/IDK	No/IDK	No/IDK	Yes	COMPLETE	VERY LIK	No/IDK	Yes	Yes	COMPLETE	VERY LIK	0.006827	23	2	1	1	1	0	0
1319	Yes	Yes	Yes	Yes	Yes	COMPLETE	VERY LIK	Yes	Yes	Yes	Yes	No	Yes	Yes	Yes	Yes	Yes	No	Yes	COMPLETE	VERY LIK	No	Yes	Yes	Yes	Yes	Yes	Yes	Yes	yes	Yes	Yes	No/IDK	Yes	COMPLETE	VERY LIK	Yes	Yes	Yes	COMPLETE	VERY LIK	0.006878	26	0	1	1	7	0	2
1359	No/IDK	No/IDK	No/IDK	Yes	Yes	COMPLETE	VERY LIK	No	Yes	Yes	No	Yes	No	No	No	No	No	Yes	Yes	COMPLETE	VERY LIK	No	Yes	Yes	Yes	Yes	Yes	Yes	Yes						COMPLETE	VERY LIK	No/IDK	Yes	No/IDK	NEITHER	VERY LIK	0.006589	36	2	1	1	2	0	4
1336	Yes	Yes	Yes	Yes	Yes	COMPLETE	VERY LIK	No	Yes	Yes	Yes	No	Yes	Yes	Yes	Yes	No	No	Yes	COMPLETE	VERY LIK																Yes	Yes	Yes	COMPLETE	VERY LIK	0.006672	18	1	1	0	1	0	1
1313	Yes	Yes	Yes	Yes	Yes	COMPLETE	VERY LIK	Yes	Yes	Yes	Yes	No	Yes	Yes	Yes	Yes	Yes	No	Yes	SOMEWHAT	SOMEWHAT	No	Yes	Yes	Yes	Yes	Yes	Yes	Yes	yes	Yes	Yes	Yes	Yes	COMPLETE	VERY LIK	Yes	Yes	Yes	COMPLETE	VERY LIK	0.006878	21	0	1	1	2	0	1
1364	Yes	Yes	Yes	Yes	Yes	NEITHER	VERY LIK	No	Yes	Yes	Yes	No	Yes	Yes	Yes	Yes	Yes	No	Yes	COMPLETE	VERY LIK																Yes	Yes	Yes	COMPLETE	VERY LIK	0.006689	20	2	1	1	0	1	1
1341	No/IDK	Yes	Yes	Yes	Yes	COMPLETE	VERY LIK	Yes	Yes	Yes	Yes	No	Yes	Yes	Yes	Yes	No	No	Yes	COMPLETE	VERY LIK	No	Yes	Yes	Yes	Yes	Yes	Yes	Yes	yes	Yes	Yes	Yes	Yes	COMPLETE	VERY LIK						0.006672	32	2	1	1	4	0	0
1353	Yes	Yes	Yes	Yes	Yes	COMPLETE	VERY LIK	Yes	Yes	Yes	Yes	No	Yes	Yes	Yes	Yes	Yes	No	Yes	COMPLETE	VERY LIK	No	Yes	Yes	Yes	Yes	Yes	Yes	Yes	yes	Yes	Yes	Yes	Yes	COMPLETE	VERY LIK	Yes	Yes	Yes	COMPLETE	VERY LIK	0.006589	28	0	1	1	0	1	0
1347	Yes	Yes	Yes	Yes	Yes	COMPLETE	VERY LIK	Yes	Yes	Yes	Yes	No	Yes	Yes	Yes	Yes	Yes	No	Yes	COMPLETE	VERY LIK																Yes	Yes	Yes	COMPLETE	VERY LIK	0.007055	24	2	1	1	2	0	2
1360	No/IDK	No/IDK	Yes	Yes	Yes	COMPLETE	VERY LIK	No	No	Yes	Yes	No	Yes	Yes	Yes	Yes	No	Yes	Yes	COMPLETE	VERY LIK	No	Yes	Yes	Yes	Yes	Yes	Yes	Yes	yes	Yes	Yes	Yes	Yes	COMPLETE	VERY LIK						0.006589	32	2	1	1	3	2	0
1342	No/IDK	Yes	Yes	Yes	Yes	COMPLETE	VERY LIK	No	Yes	Yes	Yes	No	Yes	Yes	Yes	Yes	Yes	No	Yes	COMPLETE	VERY LIK	No	Yes	Yes	Yes	Yes	Yes	Yes	Yes	yes	No/IDK	No/IDK	No/IDK	Yes	COMPLETE	COMPLETE	No/IDK	Yes	Yes	COMPLETE	VERY LIK	0.006672	23	0	1	1	8	0	2
1345	Yes	Yes	Yes	Yes	Yes	COMPLETE	VERY LIK	Yes	Yes	Yes	Yes	No	Yes	Yes	Yes	Yes	Yes	No	Yes	COMPLETE	VERY LIK	No	Yes	Yes	Yes	Yes	Yes	Yes	Yes	yes	Yes	No/IDK	Yes	Yes	SOMEWHAT	SOMEWHAT	Yes	Yes	Yes	COMPLETE	VERY LIK	0.007055	22	2	1	1	0	1	0
1371	Yes	Yes	Yes	Yes	Yes	COMPLETE	VERY LIK	Yes	Yes	Yes	Yes	No	Yes	Yes	Yes	Yes	Yes	No	Yes	COMPLETE	VERY LIK	No	Yes	Yes	Yes	Yes	Yes	Yes	Yes	yes	Yes	Yes	Yes	Yes	COMPLETE	VERY LIK	Yes	Yes	Yes	COMPLETE	VERY LIK	0.006689	21	1	1	1	8	0	2
1321	Yes	Yes	Yes	Yes	Yes	COMPLETE	VERY LIK	Yes	Yes	Yes	Yes	No	Yes	Yes	Yes	Yes	Yes	No	Yes	COMPLETE	VERY LIK	No	Yes	Yes	Yes	Yes	Yes	Yes	Yes	yes	Yes	Yes	No/IDK	Yes	COMPLETE	VERY LIK	Yes	Yes	Yes	SOMEWHAT	VERY LIK	0.006878	27	1	0	1	3	0	2
1392	Yes	Yes	Yes	Yes	Yes	COMPLETE	VERY LIK	Yes	Yes	Yes	Yes	No	Yes	Yes	Yes	Yes	Yes	Yes	Yes	COMPLETE	VERY LIK	No	Yes	Yes	Yes	Yes	Yes	Yes	Yes	yes	Yes	Yes	No/IDK	Yes	COMPLETE	VERY LIK	Yes	Yes	Yes	COMPLETE	VERY LIK	0.006827	34	1	1	1	4	2	0
1333	Yes	Yes	Yes	Yes	Yes	COMPLETE	VERY LIK	No	Yes	Yes	Yes	No	Yes	Yes	Yes	Yes	No	No	Yes	COMPLETE	VERY LIK	No	Yes	Yes	Yes	Yes	Yes	Yes	Yes	yes	Yes	Yes	No/IDK	Yes	COMPLETE	VERY LIK	Yes	Yes	Yes	COMPLETE	VERY LIK	0.006672	18	0	0	0	6	0	1
1316	No/IDK	Yes	Yes	Yes	Yes	COMPLETE	VERY LIK	No	Yes	Yes	Yes	No	Yes	Yes	Yes	Yes	No	Yes	Yes	COMPLETE	VERY LIK	No	Yes	Yes	Yes	Yes	No/IDK	Yes	No/IDK	yes	No/IDK	No/IDK	No/IDK	Yes	COMPLETE	VERY LIK	No/IDK	Yes	No/IDK	COMPLETE	VERY LIK	0.006878	31	0	1	1	5	2	0
1355	Yes	Yes	Yes	Yes	Yes	COMPLETE	VERY LIK	Yes	Yes	Yes	Yes	No	Yes	Yes	Yes	Yes	Yes	No	Yes	COMPLETE	VERY LIK	No	Yes	Yes	Yes	Yes	Yes	Yes	Yes	yes	Yes	Yes	Yes	Yes	COMPLETE	VERY LIK	Yes	Yes	Yes	COMPLETE	VERY LIK	0.006589	21	2	1	1	0	1	2
1330	Yes	Yes	Yes	Yes	Yes	COMPLETE	VERY LIK	No	Yes	Yes	Yes	No	Yes	Yes	Yes	Yes	Yes	No	Yes	COMPLETE	VERY LIK																Yes	Yes	Yes	COMPLETE	VERY LIK	0.006672	20	0	1	1	6	0	2
1357	No/IDK	Yes	Yes	Yes	Yes	COMPLETE	VERY LIK	No	Yes	Yes	Yes	No	Yes	Yes	Yes	Yes	No	No	Yes	COMPLETE	VERY LIK	No	Yes	Yes	Yes	Yes	Yes	Yes	Yes	yes	Yes	No/IDK	No/IDK	Yes	COMPLETE	VERY LIK						0.006589	28	2	1	1	5	0	0
1317	No/IDK	Yes	Yes	Yes	Yes	SOMEWHAT	VERY LIK	No	Yes	Yes	Yes	No	Yes	Yes	Yes	Yes	No	No	Yes	COMPLETE	VERY LIK	No	Yes	Yes	Yes	Yes	Yes	Yes	Yes	yes	Yes	No/IDK	No/IDK	Yes	COMPLETE	VERY LIK	No/IDK	Yes	Yes	COMPLETE	VERY LIK	0.006878	20	0	1	1	8	0	1
1380	Yes	Yes	Yes	Yes	Yes	COMPLETE	VERY LIK	Yes	Yes	Yes	Yes	No	Yes	Yes	Yes	Yes	No	No	Yes	COMPLETE	VERY LIK	No	Yes	Yes	Yes	Yes	Yes	Yes	Yes	yes	Yes	Yes	No/IDK	Yes	COMPLETE	VERY LIK	Yes	Yes	Yes	COMPLETE	VERY LIK	0.006827	26	1	1	1	5	0	0
1338	Yes	Yes	Yes	Yes	Yes	COMPLETE	VERY LIK	Yes	Yes	Yes	Yes	No	Yes	Yes	Yes	Yes	No	No	Yes	COMPLETE	VERY LIK	No	Yes	Yes	Yes	Yes	Yes	Yes	Yes	yes	Yes	Yes	Yes	Yes	COMPLETE	VERY LIK	Yes	Yes	Yes	COMPLETE	VERY LIK	0.006672	18	0	1	0	2	0	1
1354	Yes	Yes	Yes	Yes	Yes	COMPLETE	VERY LIK	Yes	Yes	Yes	Yes	No	Yes	Yes	Yes	Yes	Yes	No	Yes	COMPLETE	VERY LIK	No	Yes	Yes	Yes	Yes	Yes	Yes	Yes	yes	Yes	Yes	Yes	Yes	COMPLETE	VERY LIK	Yes	Yes	Yes	COMPLETE	VERY LIK	0.006589	35	2	1	0	3	1	4
1340	Yes	Yes	Yes	Yes	Yes	COMPLETE	VERY LIK	Yes	Yes	Yes	Yes	No	Yes	Yes	Yes	Yes	Yes	No	Yes	COMPLETE	VERY LIK	No	Yes	Yes	Yes	Yes	Yes	Yes	Yes	yes	No/IDK	Yes	Yes	Yes	COMPLETE	VERY LIK	Yes	Yes	Yes	COMPLETE	VERY LIK	0.006672	28	0	1	1	4	0	2
1387	Yes	Yes	Yes	Yes	Yes	COMPLETE	VERY LIK	No	No	Yes	Yes	Yes	No	No	No	No	No	Yes	Yes	COMPLETE	SOMEWHAT																Yes	Yes	Yes	COMPLETE	VERY LIK	0.006827	28	2	1	1	8	0	0
1349	Yes	Yes	Yes	Yes	Yes	COMPLETE	VERY LIK	Yes	Yes	Yes	Yes	No	Yes	Yes	Yes	Yes	Yes	No	Yes	COMPLETE	VERY LIK																Yes	Yes	Yes	COMPLETE	VERY LIK	0.007055	16	2	1	1	5	0	1
1344	Yes	Yes	Yes	Yes	Yes	COMPLETE	VERY LIK	No	Yes	Yes	Yes	No	Yes	Yes	Yes	Yes	Yes	Yes	Yes	COMPLETE	VERY LIK	No	Yes	Yes	Yes	Yes	Yes	Yes	Yes	yes	Yes	Yes	No/IDK	Yes	COMPLETE	VERY LIK						0.006672	26	0	0	1	2	0	0
1361	Yes	Yes	Yes	Yes	Yes	COMPLETE	VERY LIK	No	Yes	Yes	Yes	No	Yes	Yes	Yes	Yes	Yes	No	Yes	SOMEWHAT	VERY LIK	No	Yes	Yes	Yes	Yes	Yes	Yes	Yes	yes	Yes	Yes	Yes	Yes	SOMEWHAT	VERY LIK	Yes	Yes	Yes	SOMEWHAT	VERY LIK	0.006689	29	2	1	1	3	2	4
1385	Yes	Yes	Yes	Yes	Yes	COMPLETE	VERY LIK	No	No	Yes	Yes	No	Yes	Yes	Yes	Yes	Yes	No	Yes	COMPLETE	VERY LIK																No/IDK	No/IDK	No/IDK	SOMEWHAT	VERY LIK	0.006827	17	1	1	1	5	0	1
1327	Yes	Yes	Yes	Yes	Yes	COMPLETE	VERY LIK	No	Yes	Yes	Yes	No	Yes	Yes	Yes	Yes	Yes	No	Yes	COMPLETE	VERY LIK	No	Yes	Yes	Yes	Yes	Yes	Yes	Yes	yes	Yes	Yes	No/IDK	Yes	COMPLETE	VERY LIK	Yes	Yes	Yes	COMPLETE	VERY LIK	0.006878	21	0	0	1	5	0	2
1365	Yes	Yes	Yes	Yes	Yes	COMPLETE	VERY LIK	No	Yes	Yes	Yes	No	Yes	Yes	Yes	Yes	Yes	No	Yes	SOMEWHAT	SOMEWHAT	No	Yes	Yes	Yes	Yes	Yes	Yes	Yes	yes	Yes	Yes	Yes	Yes	SOMEWHAT	VERY LIK						0.006689	28	2	1	1	6	0	0
1367	Yes	Yes	Yes	Yes	Yes	COMPLETE	VERY LIK	Yes	No	No	No	Yes	Yes	No	No	No	No	No	No	COMPLETE	VERY LIK																					0.006689	17	2	1	0	8	0	1
1370	Yes	Yes	Yes	Yes	Yes	COMPLETE	VERY LIK	No	Yes	Yes	Yes	No	Yes	Yes	Yes	Yes	Yes	No	Yes	COMPLETE	VERY LIK	No	Yes	Yes	Yes	Yes	Yes	Yes	Yes	yes	Yes	Yes	Yes	Yes	COMPLETE	VERY LIK	Yes	Yes	Yes	COMPLETE	VERY LIK	0.006689	28	2	1	1	3	1	0
1343	No/IDK	Yes	Yes	Yes	Yes	COMPLETE	VERY LIK	Yes	Yes	Yes	Yes	No	Yes	Yes	Yes	Yes	Yes	No	Yes	COMPLETE	VERY LIK	No	Yes	Yes	Yes	Yes	Yes	Yes	Yes	yes	No/IDK	No/IDK	No/IDK	Yes	COMPLETE	COMPLETE						0.006672	18	2	1	0	2	0	1
1335	Yes	Yes	Yes	Yes	Yes	SOMEWHAT	VERY LIK	No	Yes	Yes	Yes	No	Yes	Yes	Yes	Yes	No	No	Yes	COMPLETE	VERY LIK	No	Yes	Yes	Yes	Yes	Yes	Yes	Yes	yes	Yes	Yes	No/IDK	Yes	COMPLETE	VERY LIK	Yes	Yes	Yes	COMPLETE	VERY LIK	0.006672	26	0	1	1	1	0	2
1379	Yes	Yes	Yes	Yes	Yes	COMPLETE	VERY LIK	Yes	Yes	Yes	Yes	No	Yes	Yes	Yes	Yes	No	No	Yes	COMPLETE	VERY LIK	No	Yes	Yes	Yes	Yes	No/IDK	No/IDK	No/IDK	yes	Yes	Yes	No/IDK	Yes	COMPLETE	VERY LIK	Yes	Yes	Yes	COMPLETE	VERY LIK	0.006827	19	1	1	1	2	0	1
1348	Yes	Yes	Yes	Yes	Yes	COMPLETE	VERY LIK	No	Yes	Yes	Yes	No	Yes	Yes	Yes	Yes	Yes	No	Yes	COMPLETE	VERY LIK																Yes	Yes	Yes	COMPLETE	VERY LIK	0.007055	20	2	1	0	6	0	1
1375	Yes	Yes	Yes	Yes	Yes	COMPLETE	VERY LIK	Yes	Yes	Yes	Yes	No	Yes	Yes	Yes	Yes	Yes	No	Yes	COMPLETE	VERY LIK	No	Yes	Yes	Yes	Yes	Yes	Yes	Yes	yes	Yes	Yes	Yes	Yes	COMPLETE	VERY LIK	Yes	Yes	Yes	COMPLETE	VERY LIK	0.006689	29	2	1	1	4	1	0
1331	Yes	Yes	Yes	Yes	Yes	COMPLETE	VERY LIK	No	Yes	Yes	Yes	No	Yes	Yes	Yes	Yes	Yes	No	Yes	COMPLETE	VERY LIK	No	Yes	Yes	Yes	Yes	Yes	Yes	Yes	yes	Yes	Yes	Yes	Yes	COMPLETE	VERY LIK	Yes	Yes	Yes	COMPLETE	VERY LIK	0.006672	31	0	1	1	6	0	0
1389	Yes	Yes	Yes	Yes	Yes	COMPLETE	VERY LIK	Yes	Yes	Yes	Yes	No	Yes	Yes	Yes	Yes	Yes	No	Yes	COMPLETE	VERY LIK	Yes/IDK	Yes	Yes	Yes	Yes	Yes	Yes	Yes	yes	Yes	Yes	Yes	Yes	COMPLETE	VERY LIK						0.006827	25	1	1	1	6	0	0
1381	Yes	Yes	Yes	Yes	Yes	COMPLETE	VERY LIK	No	Yes	Yes	Yes	No	Yes	Yes	Yes	Yes	Yes	No	Yes	COMPLETE	VERY LIK																Yes	Yes	Yes	COMPLETE	VERY LIK	0.006827	18	1	1	0	4	0	1
1318	Yes	Yes	Yes	Yes	Yes	COMPLETE	VERY LIK	No	Yes	Yes	Yes	No	Yes	Yes	Yes	Yes	Yes	No	Yes	COMPLETE	VERY LIK	No	Yes	Yes	Yes	Yes	Yes	Yes	Yes	yes	No/IDK	No/IDK	No/IDK	Yes	COMPLETE	VERY LIK	No/IDK	No/IDK	No/IDK	COMPLETE	COMPLETE	0.006878	26	0	1	1	5	0	2
1373	Yes	Yes	Yes	Yes	Yes	COMPLETE	SOMEWHAT	Yes	Yes	Yes	Yes	No	Yes	Yes	Yes	Yes	Yes	No	Yes	COMPLETE	SOMEWHAT	No	Yes	Yes	Yes	Yes	Yes	Yes	Yes	yes	Yes	Yes	Yes	Yes	COMPLETE	VERY LIK						0.006689	29	2	1	1	4	1	0
1334	Yes	Yes	Yes	Yes	Yes	COMPLETE	VERY LIK	No	Yes	Yes	Yes	No	Yes	Yes	Yes	Yes	No	No	Yes	SOMEWHAT	VERY LIK	No	Yes	Yes	Yes	Yes	Yes	Yes	Yes	yes	Yes	Yes	No/IDK	Yes	COMPLETE	VERY LIK	Yes	Yes	Yes	COMPLETE	VERY LIK	0.006672	22	1	1	1	4	0	0
1312	Yes	Yes	Yes	Yes	Yes	COMPLETE	VERY LIK	Yes	No	Yes	Yes	No	Yes	Yes	Yes	Yes	Yes	No	Yes	COMPLETE	VERY LIK																Yes	Yes	Yes	COMPLETE	VERY LIK	0.006878	25	0	1	1	6	0	2
1320	Yes	Yes	Yes	Yes	Yes	COMPLETE	VERY LIK	No	Yes	Yes	Yes	No	Yes	Yes	Yes	Yes	Yes	No	Yes	COMPLETE	VERY LIK	No	Yes	Yes	Yes	Yes	Yes	Yes	Yes	yes	Yes	Yes	No/IDK	Yes	COMPLETE	VERY LIK	Yes	Yes	Yes	COMPLETE	VERY LIK	0.006878	20	0	1	0	4	0	1
1388	Yes	Yes	Yes	Yes	Yes	COMPLETE	VERY LIK	Yes	Yes	Yes	Yes	No	Yes	Yes	Yes	Yes	Yes	No	Yes	COMPLETE	VERY LIK																Yes	Yes	Yes	COMPLETE	VERY LIK	0.006827	20	1	1	1	5	2	1
1372	Yes	Yes	Yes	Yes	Yes	COMPLETE	VERY LIK	Yes	Yes	Yes	Yes	No	Yes	Yes	Yes	Yes	Yes	No	Yes	COMPLETE	VERY LIK	No	Yes	Yes	Yes	Yes	Yes	Yes	Yes	yes	Yes	Yes	Yes	Yes	COMPLETE	VERY LIK	Yes	Yes	Yes	COMPLETE	VERY LIK	0.006689	19	2	1	1	4	1	1
1352	Yes	Yes	Yes	Yes	Yes	COMPLETE	VERY LIK	Yes	Yes	Yes	Yes	No	Yes	Yes	Yes	Yes	Yes	No	Yes	COMPLETE	VERY LIK																					0.007055	31	2	1	1	5	0	0
1339	Yes	Yes	Yes	Yes	Yes	COMPLETE	VERY LIK	Yes	Yes	Yes	Yes	No	Yes	Yes	Yes	Yes	Yes	Yes	Yes	COMPLETE	VERY LIK	No	Yes	Yes	Yes	Yes	Yes	Yes	Yes	no	Yes	Yes	Yes	Yes	COMPLETE	VERY LIK	Yes	Yes	Yes	COMPLETE	VERY LIK	0.006672	24	0	1	0	5	1	0
1337	Yes	Yes	Yes	Yes	Yes	SOMEWHAT	SOMEWHAT	Yes	Yes	Yes	Yes	No	Yes	Yes	Yes	Yes	No	No	Yes	COMPLETE	VERY LIK																Yes	Yes	Yes	COMPLETE	VERY LIK	0.006672	18	2	1	0	2	0	1
1386	Yes	Yes	Yes	Yes	Yes	SOMEWHAT	VERY LIK	No	No	Yes	Yes	No	Yes	Yes	Yes	Yes	No	No	Yes	COMPLETE	VERY LIK																No/IDK	Yes	Yes	COMPLETE	VERY LIK	0.006827	22	0	1	1	8	0	1
1332	Yes	Yes	Yes	Yes	Yes	COMPLETE	VERY LIK	No	No	Yes	Yes	No	Yes	Yes	Yes	Yes	Yes	No	Yes	COMPLETE	VERY LIK	No	Yes	Yes	Yes	Yes	Yes	Yes	Yes	yes	Yes	Yes	Yes	Yes	COMPLETE	VERY LIK	Yes	Yes	Yes	COMPLETE	VERY LIK	0.006672	20	0	1	1	2	0	1
1390	Yes	Yes	Yes	Yes	Yes	COMPLETE	VERY LIK	Yes	Yes	Yes	Yes	Yes	Yes	Yes	Yes	Yes	Yes	No	Yes	COMPLETE	VERY LIK																					0.006827	18	1	1	1	7	0	1
1368	Yes	Yes	Yes	Yes	Yes	COMPLETE	VERY LIK	Yes	Yes	Yes	Yes	No	Yes	Yes	Yes	Yes	Yes	Yes	Yes	COMPLETE	VERY LIK	No	Yes	Yes	Yes	Yes	Yes	Yes	Yes	yes	Yes	Yes	Yes	Yes	COMPLETE	VERY LIK						0.006689	20	2	1	1	7	2	0
1356	No/IDK	Yes	Yes	Yes	Yes	COMPLETE	VERY LIK	Yes	Yes	Yes	Yes	No	Yes	Yes	Yes	Yes	Yes	No	Yes	COMPLETE	VERY LIK	No	Yes	Yes	Yes	Yes	Yes	Yes	Yes	yes	Yes	Yes	No/IDK	Yes	COMPLETE	VERY LIK	Yes	Yes	Yes	COMPLETE	VERY LIK	0.006589	32	1	1	1	4	1	4
1351	Yes	Yes	Yes	Yes	Yes	COMPLETE	VERY LIK	Yes	Yes	Yes	Yes	No	Yes	Yes	Yes	Yes	Yes	No	Yes	COMPLETE	VERY LIK	No	Yes	Yes	Yes	Yes	Yes	Yes	Yes	yes	Yes	Yes	Yes	Yes	COMPLETE	VERY LIK						0.007055	26	2	1	1	6	0	0
1358	Yes	Yes	Yes	Yes	Yes	COMPLETE	VERY LIK															No	Yes	Yes	Yes	Yes	Yes	Yes	Yes	yes	Yes	Yes	Yes	Yes	COMPLETE	VERY LIK	Yes	Yes	Yes	COMPLETE	VERY LIK	0.006589	24	2	1	1	1	1	0
1350	No/IDK	Yes	Yes	Yes	Yes	COMPLETE	VERY LIK	Yes	Yes	Yes	Yes	No	Yes	Yes	Yes	Yes	Yes	No	Yes	COMPLETE	VERY LIK																Yes	Yes	Yes	COMPLETE	VERY LIK	0.007055	17	2	1	1	7	0	1
1411								Yes	Yes	Yes	Yes	No	Yes	Yes	Yes	Yes	Yes	Yes	Yes	COMPLETE	VERY LIK	No	Yes	Yes	Yes	Yes	Yes	Yes	Yes	yes	Yes	Yes	Yes	Yes	COMPLETE	VERY LIK	Yes	Yes	Yes	COMPLETE	VERY LIK	0.006867	17	0	1	1	8	0	2
1408	Yes	Yes	Yes	Yes	Yes	COMPLETE	VERY LIK	No	Yes	Yes	Yes	No	Yes	Yes	Yes	Yes	Yes	No	Yes	COMPLETE	VERY LIK	No	Yes	Yes	Yes	Yes	Yes	Yes	Yes	yes	Yes	No/IDK	No/IDK	Yes	COMPLETE	VERY LIK	Yes	Yes	Yes	COMPLETE	VERY LIK	0.006867	21	0	1	0	6	0	2
1413	Yes	Yes	Yes	Yes	Yes	SOMEWHAT	SOMEWHAT	Yes	Yes	Yes	Yes	No	Yes	Yes	Yes	Yes	Yes	No	Yes	SOMEWHAT	VERY LIK	No	Yes	Yes	Yes	Yes	Yes	Yes	Yes	yes	Yes	Yes	Yes	Yes	SOMEWHAT	SOMEWHAT	Yes	Yes	Yes	SOMEWHAT	SOMEWHAT	0.006867	32	0	1	1	5	1	0
1406	Yes	Yes	Yes	Yes	Yes	COMPLETE	VERY LIK	No	Yes	Yes	Yes	No	Yes	Yes	Yes	Yes	Yes	No	Yes	COMPLETE	VERY LIK	No	Yes	Yes	Yes	Yes	Yes	Yes	Yes	no	Yes	Yes	No/IDK	Yes	COMPLETE	VERY LIK	Yes	Yes	Yes	COMPLETE	VERY LIK	0.005553	27	2	1	1	2	0	0
1422	Yes	Yes	Yes	Yes	Yes	COMPLETE	VERY LIK	No	Yes	Yes	Yes	No	Yes	Yes	Yes	Yes	Yes	No	Yes	COMPLETE	VERY LIK	No	Yes	Yes	Yes	Yes	Yes	Yes	Yes	yes	Yes	Yes	Yes	Yes	COMPLETE	VERY LIK	Yes	Yes	Yes	COMPLETE	VERY LIK	0.006867	22	1	1	1	8	0	2
1414	Yes	Yes	Yes	Yes	Yes	COMPLETE	SOMEWHAT	Yes	Yes	Yes	Yes	No	Yes	Yes	Yes	Yes	Yes	No	Yes	COMPLETE	SOMEWHAT	No	Yes	Yes	Yes	Yes	Yes	Yes	Yes	yes	Yes	Yes	Yes	Yes	SOMEWHAT	SOMEWHAT	Yes	Yes	Yes	SOMEWHAT	VERY LIK	0.006867	24	0	1	1	3	1	0
1424	Yes	Yes	Yes	Yes	Yes	COMPLETE	VERY LIK	Yes	Yes	Yes	Yes	No	Yes	Yes	Yes	Yes	Yes	No	Yes	COMPLETE	VERY LIK	No	Yes	Yes	Yes	Yes	Yes	Yes	Yes	yes	Yes	Yes	Yes	Yes	COMPLETE	VERY LIK	Yes	Yes	Yes	COMPLETE	VERY LIK	0.006867	18	1	1	1	4	1	2
1419	Yes	Yes	Yes	Yes	Yes	COMPLETE	VERY LIK	No	Yes	Yes	Yes	No	Yes	Yes	Yes	Yes	Yes	No	Yes	COMPLETE	SOMEWHAT																Yes	Yes	Yes	SOMEWHAT	VERY LIK	0.006867	18	1	1	1	5	0	1
1412	Yes	Yes	Yes	Yes	Yes	SOMEWHAT	SOMEWHAT	No	No	Yes	Yes	No	Yes	Yes	Yes	Yes	Yes	No	Yes	COMPLETE	VERY LIK																Yes	Yes	Yes	COMPLETE	VERY LIK	0.006867	17	0	1	0	2	1	1
1421	Yes	Yes	Yes	Yes	Yes	COMPLETE	VERY LIK	Yes	Yes	Yes	Yes	No	Yes	Yes	Yes	Yes	Yes	No	Yes	COMPLETE	VERY LIK	No	Yes	Yes	Yes	Yes	Yes	Yes	Yes	yes	Yes	Yes	Yes	Yes	COMPLETE	VERY LIK	Yes	Yes	Yes	COMPLETE	VERY LIK	0.006867	20	0	1	1	0	1	2
1410	Yes	Yes	Yes	Yes	Yes	COMPLETE	VERY LIK	No	No	Yes	Yes	No	Yes	Yes	Yes	Yes	Yes	No	Yes	COMPLETE	VERY LIK	No	Yes	Yes	Yes	Yes	Yes	Yes	Yes	yes	Yes	Yes	Yes	Yes	COMPLETE	VERY LIK	Yes	Yes	Yes	COMPLETE	SOMEWHAT	0.006867	29	0	1	0	4	1	0
1420	Yes	Yes	Yes	Yes	Yes	COMPLETE	SOMEWHAT	No	Yes	Yes	Yes	No	Yes	Yes	Yes	Yes	Yes	No	Yes	SOMEWHAT	VERY LIK																Yes	Yes	Yes	COMPLETE	VERY LIK	0.006867	26	1	1	1	0	1	1
1423	Yes	Yes	Yes	Yes	Yes	COMPLETE	VERY LIK	Yes	Yes	Yes	Yes	No	Yes	Yes	Yes	Yes	Yes	No	Yes	COMPLETE	VERY LIK	No	Yes	Yes	Yes	Yes	Yes	Yes	Yes	yes	Yes	Yes	Yes	Yes	COMPLETE	VERY LIK	Yes	Yes	Yes	COMPLETE	VERY LIK	0.006867	33	0	1	1	0	1	4
1417	Yes	Yes	Yes	Yes	Yes	COMPLETE	VERY LIK	Yes	Yes	Yes	Yes	No	Yes	Yes	Yes	Yes	Yes	No	Yes	COMPLETE	VERY LIK	No	Yes	Yes	Yes	Yes	Yes	Yes	Yes	yes	Yes	Yes	Yes	Yes	COMPLETE	SOMEWHAT	Yes	Yes	Yes	COMPLETE	VERY LIK	0.006867	21	0	1	1	0	1	0
1416	Yes	Yes	No/IDK	Yes	Yes	SOMEWHAT	VERY LIK	Yes	Yes	Yes	Yes	No	Yes	Yes	Yes	Yes	Yes	No	Yes	SOMEWHAT	VERY LIK	No	Yes	Yes	Yes	Yes	Yes	Yes	Yes	yes	Yes	Yes	Yes	Yes	COMPLETE	SOMEWHAT	No/IDK	Yes	Yes	COMPLETE	VERY LIK	0.006867	29	0	0	1	5	2	4
1405	Yes	Yes	Yes	Yes	Yes	SOMEWHAT	SOMEWHAT	Yes	Yes	Yes	Yes	No	Yes	Yes	Yes	Yes	Yes	No	Yes	COMPLETE	VERY LIK	No	Yes	Yes	Yes	Yes	Yes	Yes	Yes	yes	Yes	Yes	No/IDK	Yes	COMPLETE	VERY LIK	Yes	Yes	Yes	COMPLETE	VERY LIK	0.005553	21	2	1	1	3	1	2
1409	Yes	Yes	Yes	Yes	Yes	COMPLETE	VERY LIK	No	No	Yes	Yes	No	Yes	Yes	Yes	Yes	Yes	Yes	Yes	SOMEWHAT	VERY LIK	No	Yes	Yes	Yes	Yes	Yes	Yes	Yes	yes	Yes	Yes	Yes	Yes	COMPLETE	VERY LIK	Yes	Yes	Yes	COMPLETE	VERY LIK	0.006867	27	2	1	1	7	0	2
1415	Yes	Yes	Yes	Yes	Yes	COMPLETE	VERY LIK	Yes	No	Yes	Yes	No	Yes	Yes	Yes	Yes	Yes	Yes	Yes	COMPLETE	SOMEWHAT	No	Yes	Yes	Yes	Yes	Yes	Yes	Yes	yes	Yes	No/IDK	Yes	Yes	SOMEWHAT	VERY LIK	Yes	Yes	Yes	SOMEWHAT	VERY LIK	0.006867	29	0	1	1	0	1	4
1407	Yes	Yes	Yes	Yes	Yes	COMPLETE	VERY LIK	Yes	Yes	Yes	Yes	No	Yes	Yes	Yes	Yes	Yes	No	Yes	COMPLETE	VERY LIK	No	Yes	Yes	Yes	Yes	Yes	Yes	Yes	yes	Yes	Yes	No/IDK	Yes	COMPLETE	VERY LIK	No/IDK	Yes	Yes	COMPLETE	VERY LIK	0.006867	28	2	1	1	7	0	2
1418	Yes	Yes	Yes	Yes	Yes	COMPLETE	VERY LIK	No	Yes	Yes	Yes	No	Yes	Yes	Yes	Yes	Yes	No	Yes	COMPLETE	VERY LIK	No	Yes	Yes	Yes	Yes	Yes	Yes	Yes	yes	Yes	Yes	Yes	Yes	COMPLETE	VERY LIK	Yes	Yes	Yes	SOMEWHAT	VERY LIK	0.006867	26	0	1	1	0	1	0
1459	Yes	Yes	Yes	Yes	Yes	COMPLETE	SOMEWHAT	No	No	Yes	Yes	No	Yes	Yes	Yes	Yes	Yes	No	Yes	COMPLETE	VERY LIK	No	Yes	Yes	Yes	Yes	Yes	Yes	Yes	yes	Yes	Yes	Yes	Yes	COMPLETE	VERY LIK	Yes	Yes	Yes	COMPLETE	VERY LIK	0.006674	29	0	1	1	7	0	0
1440	Yes	Yes	Yes	Yes	Yes	COMPLETE	VERY LIK	Yes	Yes	Yes	Yes	No	Yes	Yes	Yes	Yes	Yes	No	Yes	COMPLETE	VERY LIK																Yes	Yes	Yes	COMPLETE	VERY LIK	0.00664	32	4	0	1	4	1	2
1434	Yes	Yes	Yes	Yes	Yes	COMPLETE	VERY LIK	No	Yes	Yes	Yes	No	Yes	Yes	Yes	Yes	Yes	No	Yes	COMPLETE	VERY LIK	No	Yes	Yes	Yes	Yes	Yes	Yes	Yes	yes	Yes	Yes	Yes	Yes	COMPLETE	VERY LIK	Yes	Yes	Yes	COMPLETE	SOMEWHAT	0.00664	26	1	1	1	0	1	0
1437	Yes	Yes	Yes	Yes	Yes	COMPLETE	VERY LIK		No	Yes	Yes	No	Yes	Yes	Yes	Yes	Yes	No	Yes	COMPLETE	VERY LIK	No	Yes	Yes	Yes	Yes	Yes	Yes	Yes	yes	Yes	Yes	No/IDK	Yes	COMPLETE	VERY LIK	Yes	Yes	Yes	COMPLETE	VERY LIK	0.00664	20	0	1	1	8	0	0
1430	Yes	Yes	Yes	Yes	Yes	COMPLETE	VERY LIK	Yes	Yes	Yes	Yes	No	Yes	Yes	Yes	Yes	Yes	No	Yes	COMPLETE	VERY LIK	No	Yes	Yes	Yes	Yes	Yes	Yes	Yes	yes	Yes	Yes	Yes	Yes	COMPLETE	VERY LIK	Yes	Yes	Yes	COMPLETE	VERY LIK	0.00664	30	1	1	1	1	0	4
1442	Yes	Yes	Yes	Yes	Yes	COMPLETE	VERY LIK	Yes	Yes	Yes	Yes	No	Yes	Yes	Yes	Yes	Yes	No	Yes	COMPLETE	VERY LIK																Yes	Yes	Yes	COMPLETE	VERY LIK	0.00664	32	0	1	1	0	1	4
1458	Yes	Yes	Yes	Yes	Yes	COMPLETE	VERY LIK	No	Yes	Yes	Yes	No	Yes	Yes	Yes	Yes	No	No	Yes	COMPLETE	VERY LIK																					0.006674	18	0	1	0	1	0	1
1452	Yes	Yes	Yes	Yes	Yes	COMPLETE	VERY LIK	Yes	Yes	Yes	Yes	No	Yes	Yes	Yes	Yes	Yes	No	Yes	COMPLETE	VERY LIK																Yes	Yes	Yes	COMPLETE	VERY LIK	0.005858	31	0	1	1	0	1	0
1450	Yes	Yes	Yes	Yes	Yes	COMPLETE	VERY LIK	No	No	Yes	Yes	No	Yes	Yes	Yes	Yes	Yes	No	Yes	COMPLETE	VERY LIK	No	Yes	Yes	Yes	Yes	Yes	Yes	Yes	yes	Yes	No/IDK	Yes	Yes	COMPLETE	VERY LIK	Yes	Yes	Yes	COMPLETE	VERY LIK	0.006785	26	0	1	1	0	1	0
1455	Yes	Yes	Yes	Yes	Yes	COMPLETE	VERY LIK	Yes	Yes	Yes	Yes	No	Yes	Yes	Yes	Yes	Yes	No	Yes	COMPLETE	VERY LIK	No	Yes	Yes	Yes	Yes	Yes	Yes	Yes	yes	Yes	No/IDK	Yes	Yes	COMPLETE	VERY LIK						0.006674	20	1	0	0	8	0	1
1425	Yes	Yes	Yes	Yes	Yes	COMPLETE	VERY LIK	Yes	Yes	Yes	Yes	No	Yes	Yes	Yes	Yes	Yes	No	Yes	COMPLETE	VERY LIK																Yes	Yes	Yes	COMPLETE	VERY LIK	0.00664	32	0	1	1	0	1	4
1428	Yes	Yes	Yes	Yes	Yes	COMPLETE	VERY LIK	Yes	Yes	Yes	Yes	No	Yes	Yes	Yes	Yes	Yes	No	Yes	COMPLETE	VERY LIK	No	Yes	Yes	Yes	Yes	Yes	Yes	Yes	yes					COMPLETE	VERY LIK	Yes	Yes	Yes	COMPLETE	VERY LIK	0.00664	33	1	1	1	6	0	4
1436	Yes	Yes	Yes	Yes	Yes	COMPLETE	VERY LIK	Yes	Yes	Yes	Yes	No	Yes	Yes	Yes	Yes	Yes	Yes	Yes	COMPLETE	VERY LIK	No	Yes	Yes	Yes	Yes	Yes	Yes	Yes	yes	Yes	No/IDK	No/IDK	No/IDK	COMPLETE	VERY LIK						0.00664	30	0	1	0	3	2	0
1460	Yes	Yes	Yes	Yes	Yes	COMPLETE	VERY LIK	No	Yes	Yes	Yes	No	Yes	Yes	Yes	Yes	Yes	No	Yes	COMPLETE	VERY LIK	No	Yes	Yes	Yes	Yes	Yes	Yes	Yes	yes	Yes	Yes	Yes	Yes	COMPLETE	SOMEWHAT	Yes	Yes	Yes	COMPLETE	VERY LIK	0.006674	19	0	1	1	7	0	2
1447	Yes	Yes	Yes	Yes	Yes	COMPLETE	VERY LIK	No	Yes	Yes	Yes	No	Yes	Yes	Yes	Yes	Yes	No	Yes	COMPLETE	VERY LIK	No	Yes	Yes	Yes	Yes	Yes	Yes	Yes	yes	Yes	Yes	Yes	Yes	COMPLETE	VERY LIK	Yes	Yes	Yes	COMPLETE	VERY LIK	0.006162	30	0	1	1	4	2	4
1438	Yes	Yes	Yes	Yes	Yes	COMPLETE	VERY LIK	Yes	Yes	Yes	Yes	No	Yes	Yes	Yes	Yes	Yes	No	Yes	COMPLETE	VERY LIK	No	Yes	Yes	Yes	Yes	Yes	Yes	Yes	yes	Yes	Yes	No/IDK	Yes	COMPLETE	VERY LIK	Yes	Yes	Yes	COMPLETE	VERY LIK	0.00664	28	0	1	1	6	0	0
1441	Yes	Yes	Yes	Yes	Yes	COMPLETE	VERY LIK	Yes	Yes	Yes	Yes	No	Yes	Yes	Yes	Yes	Yes	No	Yes	COMPLETE	VERY LIK	No	Yes	Yes	Yes	Yes	Yes	Yes	Yes	yes	Yes	Yes	Yes	Yes	COMPLETE	VERY LIK	Yes	Yes	Yes	COMPLETE	VERY LIK	0.00664	24	1	1	1	0	1	0
1426	Yes	Yes	Yes	Yes	Yes	COMPLETE	VERY LIK	Yes	Yes	Yes	Yes	No	Yes	Yes	Yes	Yes	Yes	No	Yes	COMPLETE	VERY LIK	No	Yes	Yes	Yes	Yes	Yes	Yes	Yes	yes	Yes	No/IDK	No/IDK	Yes	COMPLETE	VERY LIK	Yes	Yes	Yes	COMPLETE	VERY LIK	0.00664	31	0	1	1	8	0	4
1449	Yes	Yes	Yes	Yes	Yes	COMPLETE	VERY LIK	Yes	Yes	Yes	Yes	No	Yes	Yes	Yes	Yes	Yes	No	Yes	COMPLETE	VERY LIK	No	Yes	Yes	Yes	Yes	Yes	Yes	Yes	yes	Yes	Yes	Yes	Yes	COMPLETE	VERY LIK	Yes	Yes	Yes	COMPLETE	VERY LIK	0.006785	37	0	1	1	0	1	4
1453	No/IDK	No/IDK	Yes	Yes	Yes	COMPLETE	SOMEWHAT															No	Yes	Yes	Yes	Yes	Yes	Yes	Yes	yes	Yes	No/IDK	No/IDK	Yes	COMPLETE	VERY LIK	No/IDK	Yes	No/IDK	SOMEWHAT	VERY LIK	0.005858	26	0	1	1	3	1	0
1432	Yes	Yes	Yes	Yes	Yes	COMPLETE	VERY LIK	Yes	Yes	Yes	Yes	No	Yes	Yes	Yes	Yes	No	No	Yes	COMPLETE	VERY LIK	No	Yes	Yes	Yes	Yes	Yes	Yes	Yes	yes	Yes	Yes	Yes	Yes	COMPLETE	VERY LIK	Yes	Yes	Yes	COMPLETE	VERY LIK	0.00664	39	0	1	1	5	0	4
1445	Yes	Yes	Yes	Yes	Yes	COMPLETE	VERY LIK	No	No	Yes	Yes	No	Yes	Yes	Yes	Yes	Yes	No	Yes	COMPLETE	VERY LIK																Yes	Yes	Yes	COMPLETE	VERY LIK	0.00664	16	0	1	0	7	0	1
1451	Yes	Yes	Yes	Yes	Yes	COMPLETE	VERY LIK	No	No	Yes	Yes	No	Yes	Yes	Yes	Yes	Yes	No	Yes	COMPLETE	VERY LIK	No	Yes	Yes	Yes	Yes	Yes	Yes	Yes	yes	Yes	Yes	No/IDK	Yes	COMPLETE	VERY LIK	No/IDK	Yes	No/IDK	COMPLETE	VERY LIK	0.006785	22	0	1	1	1	0	2
1446	Yes	Yes	Yes	Yes	Yes	COMPLETE	VERY LIK	No	Yes	Yes	Yes	No	Yes	Yes	Yes	Yes	No	No	Yes	COMPLETE	VERY LIK	No	Yes	Yes	Yes	Yes	Yes	Yes	Yes	yes	Yes	Yes	Yes	Yes	COMPLETE	VERY LIK	Yes	Yes	Yes	COMPLETE	VERY LIK	0.006162	22	0	1	1	1	0	2
1456	Yes	Yes	Yes	Yes	Yes	COMPLETE	VERY LIK	Yes	Yes	Yes	Yes	Yes	Yes	Yes	Yes	Yes	Yes	No	Yes	COMPLETE	VERY LIK	No	Yes	Yes	Yes	Yes	Yes	Yes	Yes	yes	Yes	Yes	Yes	Yes	COMPLETE	VERY LIK	Yes	Yes	Yes	COMPLETE	VERY LIK	0.006674	29	0	1	1	4	0	2
1439	Yes	Yes	Yes	Yes	Yes	COMPLETE	VERY LIK	Yes	Yes	Yes	Yes	No	Yes	Yes	Yes	Yes	No	No	Yes	COMPLETE	VERY LIK	No	Yes	Yes	Yes	Yes	Yes	Yes	Yes	yes	Yes	Yes	No/IDK	Yes	COMPLETE	VERY LIK	Yes	Yes	Yes	COMPLETE	VERY LIK	0.00664	24	0	1	1	0	1	0
1429	Yes	Yes	Yes	Yes	Yes	COMPLETE	VERY LIK	Yes	No	Yes	Yes	No	Yes	Yes	Yes	Yes	Yes	No	Yes	COMPLETE	VERY LIK	No	Yes	Yes	Yes	Yes	Yes	Yes	Yes	yes	Yes	Yes	Yes	Yes	COMPLETE	VERY LIK	Yes	Yes	Yes	COMPLETE	VERY LIK	0.00664	25	0	1	1	5	0	0
1427	No/IDK	Yes	Yes	Yes	Yes	COMPLETE	VERY LIK	No	No	Yes	Yes	No	Yes	Yes	Yes	Yes	Yes	No	Yes	COMPLETE	VERY LIK	No	Yes	Yes	Yes	Yes	Yes	Yes	Yes	yes	Yes	Yes	Yes	Yes	COMPLETE	VERY LIK						0.00664	25	0	1	1	2	1	4
1435	No/IDK	Yes	Yes	Yes	Yes	COMPLETE	VERY LIK	Yes	No	Yes	Yes	No	Yes	Yes	Yes	Yes	Yes	Yes	Yes	COMPLETE	VERY LIK																					0.00664	25	0	1	0	3	1	0
1431	Yes	Yes	Yes	Yes	Yes	COMPLETE	VERY LIK	Yes	Yes	Yes	Yes	No	Yes	Yes	Yes	Yes	No	No	Yes	COMPLETE	VERY LIK	No	Yes	Yes	Yes	Yes	Yes	Yes	Yes	yes	Yes	Yes	Yes	Yes	COMPLETE	VERY LIK	Yes	Yes	Yes	COMPLETE	VERY LIK	0.00664	30	0	1	1	7	0	0
1444	Yes	Yes	Yes	Yes	Yes	COMPLETE	VERY LIK	No	Yes	Yes	Yes	No	Yes	Yes	Yes	Yes	No	No	Yes	COMPLETE	VERY LIK																Yes	Yes	Yes	SOMEWHAT	SOMEWHAT	0.00664	26	0	1	1	2	0	0
1457	Yes	Yes	Yes	Yes	Yes	COMPLETE	VERY LIK	Yes	Yes	Yes	Yes	No	Yes	Yes	Yes	Yes	Yes	No	No	COMPLETE	VERY LIK																Yes	Yes	Yes	COMPLETE	VERY LIK	0.006674	37	0	1	0	0	1	0
1454	Yes	Yes	Yes	Yes	Yes	SOMEWHAT	VERY LIK	Yes	Yes	Yes	Yes	No	Yes	Yes	Yes	Yes	Yes	No	Yes	COMPLETE	VERY LIK																Yes	Yes	Yes	COMPLETE	VERY LIK	0.005858	20	0	1	1	2	0	1
1433	Yes	Yes	Yes	Yes	Yes	COMPLETE	VERY LIK	No	Yes	Yes	Yes	No	Yes	Yes	Yes	Yes	Yes	No	Yes	SOMEWHAT	VERY LIK																Yes	Yes	Yes	COMPLETE	VERY LIK	0.00664	20	0	1	1	8	0	1
1443	Yes	Yes	Yes	Yes	Yes	SOMEWHAT	VERY LIK	No	Yes	Yes	Yes	No	Yes	Yes	Yes	Yes	No	No	Yes	COMPLETE	VERY LIK	No	Yes	Yes	Yes	Yes	Yes	Yes	Yes	no	Yes	Yes	No/IDK	Yes	COMPLETE	VERY LIK	Yes	Yes	Yes	COMPLETE	VERY LIK	0.00664	26	4	1	1	4	1	0
1448	Yes	Yes	Yes	Yes	Yes	COMPLETE	VERY LIK	Yes	Yes	Yes	Yes	No	Yes	Yes	Yes	Yes	Yes	No	Yes	COMPLETE	VERY LIK	No	Yes	Yes	Yes	Yes	Yes	Yes	Yes	yes	No/IDK	No/IDK	No/IDK	No/IDK	COMPLETE	VERY LIK	Yes	Yes	Yes	COMPLETE	VERY LIK	0.006785	18	0	1	1	5	0	1
1468	Yes	Yes	Yes	Yes	Yes	COMPLETE	VERY LIK	No	Yes	Yes	Yes	No	Yes	Yes	Yes	Yes	Yes	No	Yes	COMPLETE	VERY LIK	No	Yes	Yes	Yes	Yes	Yes	Yes	Yes	yes	Yes	Yes	No/IDK	Yes	COMPLETE	VERY LIK	Yes	Yes	Yes	SOMEWHAT	VERY LIK	0.006757	37	0	1	1	0	1	0
1481	Yes	Yes	Yes	Yes	Yes	COMPLETE	VERY LIK	Yes	Yes	Yes	Yes	No	Yes	Yes	Yes	Yes	Yes	No	Yes	COMPLETE	VERY LIK	No	Yes	Yes	Yes	Yes	Yes	Yes	Yes	yes	Yes	Yes	Yes	Yes	COMPLETE	VERY LIK	Yes	Yes	Yes	COMPLETE	VERY LIK	0.006824	23	0	1	1	8	0	2
1501	Yes	Yes	Yes	Yes	Yes	COMPLETE	VERY LIK	Yes	No	Yes	Yes	Yes	Yes	Yes	Yes	Yes	Yes	No	Yes	COMPLETE	VERY LIK	No	Yes	Yes	Yes	Yes	Yes	Yes	Yes	yes	Yes	Yes	Yes	Yes	COMPLETE	VERY LIK	Yes	Yes	Yes	COMPLETE	VERY LIK	0.00684	21	0	1	1	6	0	0
1467	Yes	Yes	Yes	Yes	Yes	COMPLETE	VERY LIK	No	Yes	Yes	Yes	No	Yes	Yes	Yes	Yes	Yes	No	Yes	COMPLETE	VERY LIK																Yes	Yes	Yes	SOMEWHAT	VERY LIK	0.006757	36	0	1	1	0	1	0
1510	Yes	Yes	Yes	Yes	Yes	COMPLETE	SOMEWHAT	No	No	Yes	Yes	Yes	Yes	Yes	No	No	Yes	No	Yes	NEITHER	SOMEWHAT	No	Yes	Yes	Yes	Yes	Yes	Yes	Yes	yes	Yes	Yes	Yes	Yes	SOMEWHAT	VERY LIK	Yes	Yes	Yes	COMPLETE	SOMEWHAT	0.006563	30	0	1	1	2	0	0
1491	Yes	Yes	Yes	Yes	Yes	COMPLETE	VERY LIK	No	No	Yes	Yes	No	Yes	Yes	Yes	Yes	Yes	No	Yes	COMPLETE	VERY LIK	No	Yes	Yes	Yes	Yes	Yes	Yes	Yes	yes	Yes	Yes	Yes	Yes	COMPLETE	VERY LIK	Yes	Yes	Yes	COMPLETE	VERY LIK	0.00684	21	0	1	1	4	1	1
1508	Yes	Yes	Yes	Yes	Yes	COMPLETE	VERY LIK	No	Yes	Yes	Yes	No	Yes	Yes	Yes	Yes	No	No	Yes	COMPLETE	VERY LIK																Yes	Yes	Yes	COMPLETE	SOMEWHAT	0.006563	19	0	1	0	8	0	1
1487	Yes	Yes	Yes	Yes	Yes	COMPLETE	VERY LIK	Yes	Yes	Yes	Yes	No	Yes	Yes	Yes	Yes	Yes	No	Yes	COMPLETE	VERY LIK	No	Yes	Yes	Yes	Yes	Yes	Yes	Yes	yes	Yes	No/IDK	Yes	Yes	COMPLETE	VERY LIK	Yes	Yes	Yes	COMPLETE	VERY LIK	0.006824	33	1	1	1	5	0	0
1484	Yes	Yes	Yes	Yes	Yes	COMPLETE	VERY LIK	No	No	Yes	Yes	No	Yes	Yes	Yes	Yes	Yes	No	Yes	COMPLETE	VERY LIK																Yes	Yes	Yes	SOMEWHAT	VERY LIK	0.006824	30	0	1	0	3	1	1
1469	Yes	Yes	Yes	Yes	Yes	COMPLETE	VERY LIK	Yes	Yes	Yes	Yes	No	Yes	Yes	Yes	Yes	No	No	Yes	COMPLETE	VERY LIK																Yes	Yes	Yes	COMPLETE	VERY LIK	0.006757	16	0	1	0	7	0	1
1464	Yes	Yes	Yes	Yes	Yes	COMPLETE	VERY LIK	No	Yes	Yes	Yes	No	Yes	Yes	Yes	Yes	Yes	No	Yes	COMPLETE	VERY LIK	No	Yes	Yes	Yes	Yes	Yes	Yes	Yes	yes	Yes	Yes	Yes	Yes	COMPLETE	VERY LIK	Yes	Yes	Yes	COMPLETE	VERY LIK	0.006757	19	0	1	1	6	0	1
1504	Yes	Yes	Yes	Yes	Yes	COMPLETE	VERY LIK	Yes	Yes	Yes	Yes	No	Yes	Yes	Yes	Yes	No	Yes	Yes	COMPLETE	VERY LIK	No	Yes	Yes	Yes	Yes	Yes	Yes	Yes	yes	Yes	Yes	Yes	Yes	COMPLETE	VERY LIK						0.006563	24	0	1	1	3	1	2
1466	Yes	Yes	Yes	Yes	Yes	COMPLETE	VERY LIK															No	Yes	Yes	Yes	Yes	Yes	Yes	Yes	yes	Yes	Yes	Yes	Yes	COMPLETE	VERY LIK	Yes	Yes	Yes	COMPLETE	VERY LIK	0.006757	22	0	0	1	2	0	2
1478	Yes	Yes	Yes	Yes	Yes	COMPLETE	VERY LIK	Yes	Yes	Yes	Yes	No	Yes	Yes	Yes	Yes	Yes	No	Yes	COMPLETE	VERY LIK	No	Yes	Yes	Yes	Yes	Yes	Yes	Yes	yes	Yes	Yes	Yes	Yes	COMPLETE	VERY LIK	Yes	Yes	Yes	COMPLETE	VERY LIK	0.006824	28	1	1	1	1	0	0
1489	Yes	Yes	Yes	Yes	Yes	COMPLETE	VERY LIK	Yes	Yes	Yes	Yes	No	Yes	Yes	Yes	Yes	Yes	No	Yes	COMPLETE	VERY LIK	No	Yes	Yes	Yes	Yes	Yes	Yes	Yes	yes	Yes	Yes	Yes	Yes	COMPLETE	VERY LIK	No/IDK	Yes	Yes	COMPLETE	VERY LIK	0.006824	24	4	1	1	1	1	0
1474	Yes	Yes	Yes	Yes	Yes	COMPLETE	VERY LIK	No	No	Yes	Yes	No	Yes	Yes	Yes	Yes	No	No	Yes	SOMEWHAT	VERY LIK	No	Yes	Yes	Yes	Yes	Yes	Yes	Yes	yes	Yes	Yes	No/IDK	Yes	COMPLETE	VERY LIK	Yes	Yes	Yes	COMPLETE	VERY LIK	0.006757	19	1	1	1	3	0	1
1500	Yes	Yes	Yes	Yes	Yes	COMPLETE	VERY LIK	Yes	Yes	Yes	Yes	No	Yes	Yes	Yes	Yes	Yes	No	Yes	COMPLETE	VERY LIK	No	Yes	Yes	Yes	Yes	Yes	Yes	Yes	yes	Yes	Yes	Yes	Yes	COMPLETE	VERY LIK	Yes	Yes	Yes	COMPLETE	VERY LIK	0.00684	38	0	1	1	5	1	4
1477	Yes	Yes	Yes	Yes	Yes	COMPLETE	VERY LIK	No	Yes	Yes	Yes	No	Yes	Yes	Yes	Yes	Yes	No	Yes	COMPLETE	VERY LIK	No	Yes	Yes	Yes	Yes	Yes	Yes	Yes	yes	Yes	Yes	Yes	Yes	COMPLETE	VERY LIK	Yes	Yes	Yes	COMPLETE	VERY LIK	0.006824	36	4	1	1	3	2	4
1497	Yes	Yes	Yes	Yes	Yes	COMPLETE	VERY LIK	No	Yes	Yes	Yes	No	Yes	Yes	Yes	Yes	Yes	No	No	COMPLETE	VERY LIK	No	Yes	Yes	Yes	Yes	Yes	Yes	Yes	yes	Yes	Yes	Yes	Yes	COMPLETE	VERY LIK						0.00684	23	0	1	1	3	2	0
1496	Yes	Yes	Yes	Yes	Yes	COMPLETE	VERY LIK	Yes	Yes	Yes	Yes	No	Yes	Yes	Yes	Yes	Yes	No	No	COMPLETE	VERY LIK	No	Yes	Yes	Yes	Yes	Yes	Yes	Yes	yes	Yes	Yes	Yes	Yes	COMPLETE	VERY LIK						0.00684	23	0	1	1	4	1	0
1463	Yes	Yes	Yes	Yes	Yes	COMPLETE	VERY LIK	No	Yes	Yes	Yes	No	Yes	Yes	Yes	Yes	Yes	No	Yes	COMPLETE	VERY LIK	No	Yes	Yes	Yes	Yes	Yes	Yes	Yes	yes	Yes	No/IDK	No/IDK	Yes	COMPLETE	VERY LIK	Yes	Yes	Yes	COMPLETE	VERY LIK	0.006757	32	0	1	1	6	2	0
1502	Yes	Yes	Yes	Yes	Yes	COMPLETE	VERY LIK	Yes	Yes	Yes	Yes	No	Yes	Yes	Yes	Yes	Yes	Yes	Yes	COMPLETE	VERY LIK	No	Yes	Yes	Yes	Yes	Yes	Yes	Yes	yes	Yes	Yes	Yes	Yes	COMPLETE	VERY LIK						0.006563	17	0	1	1	2	2	1
1470	Yes	Yes	Yes	Yes	Yes	COMPLETE	VERY LIK	No	Yes	Yes	Yes	No	Yes	Yes	Yes	Yes	Yes	No	Yes	COMPLETE	VERY LIK	No	Yes	Yes	Yes	Yes	Yes	Yes	Yes	yes	Yes	Yes	No/IDK	Yes	COMPLETE	VERY LIK	Yes	Yes	Yes	COMPLETE	VERY LIK	0.006757	20	0	1	1	3	0	1
1505	Yes	Yes	Yes	Yes	Yes	COMPLETE	VERY LIK															No	Yes	Yes	Yes	Yes	Yes	Yes	Yes	yes	Yes	Yes	No/IDK	Yes	COMPLETE	VERY LIK	No/IDK	Yes	No/IDK	COMPLETE	VERY LIK	0.006563	24	0	1	1	2	1	0
1488	Yes	Yes	Yes	Yes	Yes	COMPLETE	VERY LIK	No	Yes	Yes	Yes	No	Yes	Yes	Yes	Yes	Yes	No	Yes	COMPLETE	VERY LIK	No	Yes	Yes	Yes	Yes	Yes	Yes	Yes	yes	Yes	Yes	Yes	Yes	COMPLETE	VERY LIK	Yes	Yes	Yes	COMPLETE	VERY LIK	0.006824	20	0	1	1	2	0	2
1951	No/IDK	Yes	Yes	Yes	Yes	COMPLETE	VERY LIK	No	Yes	Yes	Yes	No	Yes	Yes	Yes	Yes	Yes	No	Yes	COMPLETE	VERY LIK	No	Yes	Yes	Yes	Yes	Yes	Yes	Yes	yes	Yes	Yes	No/IDK	Yes	COMPLETE	VERY LIK	Yes	Yes	Yes	COMPLETE	VERY LIK	0.00684	35	0	1	1	2	0	4
1492	Yes	Yes	Yes	Yes	Yes	COMPLETE	VERY LIK	Yes	No	Yes	Yes	No	Yes	Yes	Yes	Yes	Yes	No	Yes	COMPLETE	VERY LIK	No	Yes	Yes	Yes	Yes	Yes	Yes	Yes	yes	Yes	Yes	Yes	Yes	COMPLETE	VERY LIK	Yes	Yes	Yes	COMPLETE	VERY LIK	0.00684	19	0	1	1	4	0	1
1482	Yes	Yes	Yes	Yes	Yes	COMPLETE	VERY LIK	Yes	Yes	Yes	Yes	No	Yes	Yes	Yes	Yes	Yes	No	Yes	COMPLETE	VERY LIK	No	Yes	Yes	Yes	Yes	Yes	Yes	Yes	yes	Yes	Yes	Yes	Yes	COMPLETE	VERY LIK	Yes	Yes	Yes	COMPLETE	VERY LIK	0.006824	25	1	1	1	6	0	0
1461	Yes	Yes	Yes	Yes	Yes	COMPLETE	VERY LIK	Yes	Yes	Yes	Yes	No	Yes	Yes	Yes	Yes	Yes	No	Yes	COMPLETE	VERY LIK																No/IDK	Yes	Yes	COMPLETE	VERY LIK	0.006757	22	0	1	1	2	0	1
1475	Yes	Yes	Yes	Yes	Yes	COMPLETE	VERY LIK	No	Yes	Yes	Yes	No	Yes	Yes	Yes	Yes	No	No	Yes	SOMEWHAT	VERY LIK	No	Yes	Yes	Yes	Yes	Yes	Yes	Yes	yes	Yes	Yes	No/IDK	Yes	COMPLETE	VERY LIK	Yes	Yes	Yes	COMPLETE	VERY LIK	0.006757	23	0	1	1	2	0	2
1479	Yes	Yes	Yes	Yes	Yes	COMPLETE	VERY LIK	No	Yes	Yes	Yes	No	Yes	Yes	Yes	Yes	Yes	No	Yes	COMPLETE	VERY LIK	No	Yes	Yes	Yes	Yes	Yes	Yes	Yes	yes	Yes	Yes	Yes	Yes	COMPLETE	VERY LIK	No/IDK	No/IDK	No/IDK	COMPLETE	VERY LIK	0.006824	19	1	1	1	3	2	2
1494	Yes	Yes	Yes	Yes	Yes	COMPLETE	VERY LIK	Yes	Yes	Yes	Yes	No	Yes	Yes	Yes	Yes	No	No	Yes	COMPLETE	VERY LIK	No	Yes	Yes	Yes	Yes	Yes	Yes	Yes	yes	Yes	Yes	Yes	Yes	COMPLETE	VERY LIK	Yes	Yes	Yes	COMPLETE	VERY LIK	0.00684	30	1	1	1	2	1	0
1509	Yes	Yes	Yes	Yes	Yes	SOMEWHAT	SOMEWHAT	No	Yes	Yes	Yes	No	Yes	Yes	Yes	Yes	Yes	Yes	Yes	SOMEWHAT	VERY LIK	No	Yes	Yes	Yes	Yes	Yes	Yes	Yes	no	Yes	Yes	Yes	Yes	SOMEWHAT	VERY LIK	Yes	Yes	Yes	COMPLETE	VERY LIK	0.006563	20	0	1	1	0	0	1
1462	Yes	Yes	Yes	Yes	Yes	COMPLETE	VERY LIK	No	No	Yes	Yes	No	Yes	Yes	Yes	Yes	Yes	No	Yes	COMPLETE	VERY LIK	No	Yes	Yes	Yes	Yes	Yes	Yes	Yes	yes	Yes	Yes	No/IDK	Yes	COMPLETE	VERY LIK	Yes	Yes	Yes	COMPLETE	VERY LIK	0.006757	27	0	1	1	7	0	2
1480	Yes	Yes	Yes	Yes	Yes	COMPLETE	VERY LIK	Yes	Yes	Yes	Yes	No	Yes	Yes	Yes	Yes	Yes	No	Yes	COMPLETE	VERY LIK	No	Yes	Yes	Yes	Yes	Yes	Yes	Yes	yes	Yes	Yes	Yes	Yes	COMPLETE	VERY LIK	Yes	Yes	Yes	COMPLETE	VERY LIK	0.006824	33	1	1	1	5	2	0
1471	Yes	Yes	Yes	Yes	Yes	COMPLETE	VERY LIK	Yes	Yes	Yes	Yes	No	Yes	Yes	Yes	Yes	No	No	Yes	COMPLETE	VERY LIK	No	Yes	Yes	Yes	Yes	Yes	Yes	Yes	yes	Yes	Yes	No/IDK	Yes	COMPLETE	VERY LIK	Yes	Yes	Yes	COMPLETE	VERY LIK	0.006757	18	0	1	0	2	0	1
1507	Yes	Yes	Yes	Yes	Yes	COMPLETE	VERY LIK	No	Yes	Yes	Yes	No	Yes	Yes	Yes	Yes	Yes	No	Yes	COMPLETE	VERY LIK																Yes	Yes	No/IDK	COMPLETE	VERY LIK	0.006563	32	0	1	1	8	0	0
1503	Yes	Yes	Yes	Yes	Yes	COMPLETE	VERY LIK	Yes	Yes	Yes	Yes	No	Yes	Yes	Yes	Yes	Yes	Yes	Yes	COMPLETE	VERY LIK																					0.006563	18	0	1	0	6	0	1
1472	Yes	Yes	Yes	Yes	Yes	COMPLETE	VERY LIK	Yes	Yes	Yes	Yes	No	Yes	Yes	Yes	Yes	Yes	No	Yes	COMPLETE	VERY LIK	No	Yes	Yes	Yes	Yes	Yes	Yes	Yes	yes	Yes	Yes	No/IDK	Yes	COMPLETE	VERY LIK	Yes	Yes	Yes	COMPLETE	VERY LIK	0.006757	24	0	1	1	0	1	0
1485	Yes	Yes	Yes	Yes	Yes	COMPLETE	VERY LIK	No	No	Yes	Yes	No	Yes	Yes	Yes	Yes	Yes	No	Yes	COMPLETE	VERY LIK																Yes	Yes	Yes	COMPLETE	VERY LIK	0.006824	20	1	0	1	3	0	2
1465	Yes	Yes	Yes	Yes	Yes	COMPLETE	VERY LIK	No	Yes	Yes	Yes	No	Yes	Yes	Yes	Yes	Yes	Yes	Yes	SOMEWHAT	VERY LIK	No	Yes	Yes	Yes	Yes	Yes	Yes	Yes	yes	Yes	Yes	Yes	Yes	COMPLETE	VERY LIK	Yes	Yes	Yes	COMPLETE	VERY LIK	0.006757	29	0	1	1	3	0	0
1476	Yes	Yes	Yes	Yes	Yes	COMPLETE	VERY LIK	No	Yes	Yes	Yes	No	Yes	Yes	Yes	Yes	No	No	Yes	COMPLETE	VERY LIK	No	Yes	Yes	Yes	Yes	Yes	Yes	Yes	no	Yes	Yes	No/IDK	Yes	COMPLETE	VERY LIK	Yes	Yes	Yes	COMPLETE	VERY LIK	0.006757	28	0	1	1	5	0	0
1483	Yes	Yes	Yes	Yes	Yes	COMPLETE	VERY LIK	No	Yes	Yes	Yes	No	Yes	Yes	Yes	Yes	Yes	No	Yes	COMPLETE	VERY LIK	No	Yes	Yes	Yes	Yes	Yes	Yes	Yes	yes	Yes	Yes	Yes	Yes	COMPLETE	VERY LIK	Yes	Yes	Yes	COMPLETE	VERY LIK	0.006824	25	0	1	1	5	0	2
1498	Yes	Yes	Yes	Yes	Yes	COMPLETE	VERY LIK	Yes	No	Yes	Yes	Yes	Yes	Yes	Yes	Yes	Yes	Yes	Yes	COMPLETE	VERY LIK																Yes	Yes	Yes	COMPLETE	VERY LIK	0.00684	25	0	1	0	2	1	2
1499	Yes	Yes	Yes	Yes	Yes	COMPLETE	VERY LIK	No	Yes	Yes	Yes	No	Yes	Yes	Yes	Yes	Yes	No	No	COMPLETE	VERY LIK	No	Yes	Yes	Yes	Yes	Yes	Yes	Yes	yes	Yes	Yes	Yes	Yes	COMPLETE	VERY LIK	Yes	Yes	Yes	COMPLETE	VERY LIK	0.00684	27	0	1	1	2	0	2
1486	Yes	Yes	Yes	Yes	Yes	COMPLETE	VERY LIK	Yes	Yes	Yes	Yes	No	Yes	Yes	Yes	Yes	Yes	No	Yes	COMPLETE	VERY LIK	No	Yes	Yes	Yes	Yes	Yes	Yes	Yes	yes	Yes	Yes	Yes	Yes	COMPLETE	VERY LIK	Yes	Yes	Yes	COMPLETE	VERY LIK	0.006824	32	1	1	1	0	1	4
1490	Yes	Yes	Yes	Yes	Yes	COMPLETE	VERY LIK	No	No	Yes	Yes	No	Yes	Yes	Yes	Yes	Yes	No	Yes	COMPLETE	VERY LIK																Yes	Yes	Yes	COMPLETE	VERY LIK	0.00684	23	0	1	0	1	0	1
1511	Yes	Yes	Yes	Yes	Yes	COMPLETE	VERY LIK	No	Yes	Yes	Yes	No	Yes	Yes	Yes	Yes	Yes	No	Yes	SOMEWHAT	SOMEWHAT																					0.006563	25	2	1	1	6	0	0
1506	Yes	Yes	Yes	Yes	Yes	COMPLETE	VERY LIK	No	Yes	Yes	Yes	No	Yes	Yes	Yes	Yes	No	No	Yes	COMPLETE	VERY LIK	No	Yes	Yes	Yes	Yes	Yes	Yes	Yes	yes	Yes	No/IDK	No/IDK	Yes	COMPLETE	VERY LIK	No/IDK	No/IDK	No/IDK	COMPLETE	VERY LIK	0.006563	24	0	1	1	8	0	2
1473	Yes	Yes	Yes	Yes	Yes	COMPLETE	VERY LIK	Yes	Yes	Yes	Yes	Yes	Yes	Yes	Yes	Yes	No	No	Yes	COMPLETE	VERY LIK	No	Yes	Yes	Yes	Yes	Yes	Yes	Yes	yes	Yes	Yes	No/IDK	Yes	COMPLETE	VERY LIK	Yes	Yes	Yes	COMPLETE	VERY LIK	0.006757	27	1	1	1	7	0	0
1495	Yes	Yes	Yes	Yes	Yes	COMPLETE	VERY LIK	Yes	Yes	Yes	Yes	No	Yes	Yes	Yes	Yes	No	No	Yes	COMPLETE	VERY LIK	No	Yes	Yes	Yes	Yes	Yes	Yes	Yes	yes	Yes	Yes	Yes	Yes	COMPLETE	VERY LIK	Yes	Yes	Yes	COMPLETE	VERY LIK	0.00684	23	0	0	1	7	0	2
1493	Yes	Yes	Yes	Yes	Yes	COMPLETE	VERY LIK	Yes	Yes	Yes	Yes	No	Yes	Yes	Yes	Yes	No	No	Yes	COMPLETE	VERY LIK	No	Yes	Yes	Yes	Yes	Yes	Yes	Yes	yes	Yes	Yes	Yes	Yes	COMPLETE	VERY LIK	Yes	Yes	Yes	COMPLETE	VERY LIK	0.00684	36	0	1	1	0	1	4
1531	Yes	Yes	Yes	Yes	Yes	SOMEWHAT	VERY LIK	Yes	Yes	Yes	Yes	No	Yes	Yes	Yes	Yes	Yes	No	Yes	COMPLETE	VERY LIK	No	Yes	Yes	Yes	Yes	Yes	Yes	Yes	yes	Yes	No/IDK	No/IDK	Yes	COMPLETE	VERY LIK	Yes	Yes	Yes	COMPLETE	VERY LIK	0.00682	27	0	1	1	3	1	0
1520	Yes	Yes	Yes	Yes	Yes	COMPLETE	VERY LIK	No	Yes	Yes	Yes	No	Yes	Yes	Yes	Yes	No	No	Yes	COMPLETE	VERY LIK																Yes	Yes	Yes	COMPLETE	VERY LIK	0.006723	28	0	1	1	6	0	0
1553	Yes	Yes	Yes	Yes	Yes	COMPLETE	VERY LIK															No	Yes	Yes	Yes	Yes	Yes	Yes	Yes	yes	Yes	No/IDK	No/IDK	Yes	COMPLETE	VERY LIK	Yes	Yes	Yes	COMPLETE	VERY LIK	0.006664	32	0	1	1	5	0	2
1569	Yes	Yes	Yes	Yes	Yes	COMPLETE	VERY LIK	No	Yes	Yes	Yes	No	Yes	Yes	Yes	Yes	Yes	No	Yes	COMPLETE	VERY LIK	No	Yes	Yes	Yes	Yes	Yes	Yes	Yes	yes	Yes	Yes	No/IDK	Yes	COMPLETE	VERY LIK	Yes	Yes	Yes	COMPLETE	VERY LIK	0.007014	27	1	1	1	8	0	0
1534	Yes	Yes	Yes	Yes	Yes	COMPLETE	VERY LIK	Yes	Yes	No	Yes	Yes	Yes	Yes	Yes	Yes	Yes	Yes	Yes	COMPLETE	VERY LIK																					0.00682	25	0	1	0	7	0	0
1545	Yes	Yes	Yes	Yes	Yes	COMPLETE	VERY LIK	No	No	Yes	Yes	No	Yes	Yes	Yes	Yes	Yes	No	Yes	COMPLETE	VERY LIK																No/IDK	No/IDK	No/IDK	COMPLETE	VERY LIK	0.006906	40	0	1	1	2	1	4
1565	Yes	Yes	Yes	Yes	Yes	COMPLETE	VERY LIK	Yes	Yes	Yes	Yes	No	Yes	Yes	Yes	Yes	Yes	Yes	Yes	COMPLETE	VERY LIK	No	Yes	Yes	Yes	Yes	Yes	Yes	Yes	yes	Yes	Yes	Yes	Yes	COMPLETE	VERY LIK						0.005826	34	1	1	1	7	0	4
1526	Yes	Yes	Yes	Yes	Yes	COMPLETE	VERY LIK	Yes	Yes	Yes	Yes	No	Yes	Yes	Yes	Yes	Yes	No	Yes	COMPLETE	VERY LIK	No	Yes	Yes	Yes	Yes	Yes	Yes	Yes	yes	Yes	Yes	No/IDK	Yes	COMPLETE	VERY LIK	Yes	Yes	Yes	SOMEWHAT	VERY LIK	0.005874	32	0	1	1	6	0	0
1544	Yes	Yes	Yes	Yes	Yes	COMPLETE	VERY LIK	Yes	Yes	Yes	Yes	Yes	Yes	Yes	No	No	No	No	Yes	SOMEWHAT	COMPLETE	No	Yes	Yes	Yes	Yes	Yes	Yes	Yes	yes	Yes	Yes	Yes	Yes	COMPLETE	VERY LIK						0.006906	20	0	1	1	6	0	1
1542	Yes	Yes	Yes	Yes	Yes	COMPLETE	VERY LIK	Yes	Yes	Yes	Yes	No	Yes	Yes	Yes	Yes	Yes	No	Yes	COMPLETE	VERY LIK	No	Yes	Yes	Yes	Yes	Yes	Yes	Yes	yes	Yes	Yes	No/IDK	Yes	COMPLETE	VERY LIK	Yes	Yes	Yes	COMPLETE	VERY LIK	0.006906	28	0	1	1	7	0	0
1557	Yes	Yes	Yes	Yes	Yes	COMPLETE	VERY LIK	Yes	Yes	Yes	Yes	No	Yes	Yes	Yes	Yes	Yes	No	Yes	COMPLETE	VERY LIK	No	Yes	Yes	Yes	Yes	Yes	Yes	Yes	yes	Yes	Yes	Yes	Yes	COMPLETE	VERY LIK	Yes	Yes	Yes	COMPLETE	VERY LIK	0.006664	24	2	0	1	4	0	2
1536	Yes	Yes	Yes	Yes	Yes	COMPLETE	VERY LIK	No	Yes	Yes	Yes	No	Yes	Yes	Yes	Yes	Yes	Yes	Yes	COMPLETE	VERY LIK																					0.00682	17	0	1	0	0	1	1
1523	Yes	Yes	Yes	Yes	Yes	COMPLETE	VERY LIK	No	Yes	Yes	Yes	No	Yes	Yes	Yes	Yes	No	No	Yes	COMPLETE	VERY LIK	No	Yes	Yes	Yes	Yes	Yes	Yes	Yes	yes	Yes	Yes	Yes	Yes	COMPLETE	VERY LIK	Yes	Yes	Yes	COMPLETE	VERY LIK	0.006423	25	0	1	1	7	0	0
1561	Yes	Yes	Yes	Yes	Yes	COMPLETE	VERY LIK	No	Yes	Yes	Yes	No	Yes	Yes	Yes	Yes	No	No	Yes	COMPLETE	VERY LIK	No	Yes	Yes	Yes	Yes	Yes	Yes	Yes	yes	Yes	Yes	Yes	Yes	COMPLETE	VERY LIK	Yes	Yes	Yes	COMPLETE	VERY LIK	0.006664	30	0	1	1	2	1	0
1572	Yes	Yes	Yes	Yes	Yes	COMPLETE	VERY LIK	No	No	Yes	Yes	No	No	No	Yes	Yes	No	No	Yes	COMPLETE	VERY LIK	No	Yes	Yes	Yes	Yes	Yes	Yes	Yes	yes	Yes	Yes	No/IDK	Yes	COMPLETE	VERY LIK	Yes	Yes	Yes	COMPLETE	VERY LIK	0.007014	23	2	1	1	7	0	2
1559	Yes	Yes	Yes	Yes	Yes	COMPLETE	VERY LIK	Yes	Yes	Yes	Yes	No	Yes	Yes	Yes	Yes	No	No	Yes	COMPLETE	VERY LIK	No	Yes	Yes	Yes	Yes	Yes	Yes	Yes	yes	Yes	Yes	No/IDK	Yes	COMPLETE	VERY LIK	Yes	Yes	Yes	COMPLETE	VERY LIK	0.006664	20	1	1	1	3	1	2
1552	Yes	Yes	Yes	Yes	Yes	COMPLETE	SOMEWHAT	Yes	Yes	Yes	Yes	Yes	Yes	Yes	Yes	Yes	Yes	No	Yes	COMPLETE	SOMEWHAT	No	Yes	Yes	Yes	Yes	Yes	Yes	Yes	yes	Yes	Yes	Yes	Yes	COMPLETE	VERY LIK	Yes	Yes	Yes	SOMEWHAT	VERY LIK	0.006664	20	2	1	1	2	0	1
1546	Yes	Yes	Yes	Yes	Yes	COMPLETE	VERY LIK	No	No	Yes	Yes	No	Yes	Yes	Yes	Yes	Yes	No	Yes	COMPLETE	VERY LIK																No/IDK	Yes	Yes	COMPLETE	VERY LIK	0.006906	17	2	1	0	8	0	1
1529	Yes	Yes	Yes	Yes	Yes	COMPLETE	VERY LIK	Yes	Yes	Yes	Yes	No	Yes	Yes	Yes	Yes	Yes	No	Yes	COMPLETE	VERY LIK																Yes	Yes	Yes	COMPLETE	VERY LIK	0.00682	29	1	1	1	4	0	0
1519	No/IDK	No/IDK	Yes	Yes	Yes	COMPLETE	VERY LIK	No	Yes	Yes	Yes	No	Yes	Yes	Yes	Yes	No	No	Yes	COMPLETE	VERY LIK	No	Yes	Yes	Yes	Yes	Yes	Yes	Yes	yes	No/IDK	No/IDK	Yes	No/IDK	COMPLETE	VERY LIK	No/IDK	Yes	Yes	COMPLETE	VERY LIK	0.006723	25	0	1	1	1	0	2
1512	No/IDK	Yes	Yes	Yes	Yes	COMPLETE	VERY LIK	No	Yes	Yes	Yes	No	Yes	Yes	Yes	Yes	Yes	No	Yes	COMPLETE	VERY LIK	No	Yes	Yes	Yes	Yes	Yes	Yes	Yes	yes	Yes	Yes	Yes	Yes	COMPLETE	VERY LIK	Yes	Yes	Yes	COMPLETE	VERY LIK	0.006723	28	0	1	1	8	0	0
1518	Yes	Yes	Yes	Yes	Yes	SOMEWHAT	VERY LIK	No	Yes	Yes	Yes	No	Yes	Yes	Yes	Yes	Yes	No	Yes	COMPLETE	VERY LIK	No	Yes	Yes	Yes	Yes	Yes	Yes	Yes	yes	Yes	Yes	Yes	Yes	COMPLETE	VERY LIK						0.006723	33	0	1	1	2	1	4
1551	Yes	Yes	Yes	Yes	Yes	COMPLETE	VERY LIK	No	No	Yes	Yes	No	Yes	Yes	Yes	Yes	Yes	No	Yes	COMPLETE	VERY LIK																					0.006906	17	2	0	1	0	1	1
1515	Yes	Yes	Yes	Yes	Yes	COMPLETE	SOMEWHAT	No	Yes	Yes	Yes	No	Yes	Yes	Yes	Yes	Yes	No	Yes	COMPLETE	VERY LIK																Yes	Yes	Yes	COMPLETE	SOMEWHAT	0.006723	38	0	1	1	7	0	0
1567	Yes	Yes	Yes	Yes	Yes	COMPLETE	VERY LIK	No	Yes	Yes	Yes	No	Yes	Yes	Yes	Yes	No	No	Yes	COMPLETE	VERY LIK	No	Yes	Yes	Yes	Yes	Yes	Yes	Yes	yes	Yes	Yes	Yes	Yes	COMPLETE	VERY LIK	Yes	Yes	Yes	COMPLETE	VERY LIK	0.007014	32	2	1	1	7	0	0
1541	Yes	Yes	Yes	Yes	Yes	COMPLETE	VERY LIK	Yes	Yes	Yes	Yes	No	Yes	Yes	Yes	Yes	Yes	No	Yes	COMPLETE	VERY LIK	No	Yes	Yes	Yes	Yes	Yes	Yes	Yes	yes	Yes	No/IDK	Yes	Yes	COMPLETE	VERY LIK						0.006906	25	0	1	1	8	0	0
1554	Yes	Yes	Yes	Yes	Yes	COMPLETE	VERY LIK	No	No	Yes	Yes	No	Yes	Yes	Yes	Yes	Yes	No	Yes	COMPLETE	VERY LIK																Yes	Yes	Yes	COMPLETE	VERY LIK	0.006664	18	0	1	1	5	0	1
1570	Yes	Yes	Yes	Yes	Yes	COMPLETE	VERY LIK	Yes	Yes	Yes	Yes	No	Yes	Yes	Yes	Yes	Yes	Yes	Yes	COMPLETE	VERY LIK	No	Yes	Yes	Yes	Yes	Yes	Yes	Yes	yes	Yes	Yes	Yes	Yes	COMPLETE	VERY LIK						0.007014	17	0	1	1	0	1	1
1560	Yes	Yes	Yes	Yes	Yes	COMPLETE	VERY LIK	No	Yes	Yes	Yes	No	Yes	Yes	Yes	Yes	Yes	No	Yes	COMPLETE	VERY LIK	No	Yes	Yes	Yes	Yes	Yes	Yes	Yes	yes	Yes	Yes	No/IDK	Yes	COMPLETE	VERY LIK	Yes	Yes	Yes	COMPLETE	VERY LIK	0.006664	22	0	1	1	5	0	2
1543	Yes	Yes	Yes	Yes	Yes	COMPLETE	VERY LIK	Yes	Yes	Yes	Yes	No	Yes	Yes	Yes	Yes	Yes	No	Yes	COMPLETE	VERY LIK	No	Yes	Yes	Yes	Yes	Yes	Yes	Yes	yes	Yes	Yes	Yes	Yes	COMPLETE	VERY LIK						0.006906	35	2	1	1	2	0	4
1535	No/IDK	No/IDK	No/IDK	No/IDK	No/IDK	COMPLETE	VERY LIK	Yes	Yes	Yes	Yes	No	Yes	Yes	Yes	Yes	Yes	Yes	Yes	COMPLETE	VERY LIK	No	Yes	Yes	Yes	Yes	Yes	Yes	Yes	yes	Yes	Yes	Yes	Yes	COMPLETE	VERY LIK						0.00682	35	2	1	1	2	2	4
1556	Yes	Yes	Yes	Yes	Yes	COMPLETE	VERY LIK	No	No	Yes	Yes	No	Yes	Yes	Yes	Yes	Yes	No	Yes	COMPLETE	VERY LIK																Yes	Yes	Yes	COMPLETE	VERY LIK	0.006664	29	2	1	1	3	0	0
1540	Yes	Yes	Yes	Yes	Yes	COMPLETE	VERY LIK	Yes	Yes	Yes	Yes	No	Yes	Yes	Yes	Yes	Yes	No	Yes	COMPLETE	VERY LIK	No	Yes	Yes	Yes	Yes	Yes	Yes	Yes	yes	Yes	Yes	Yes	Yes	COMPLETE	VERY LIK						0.006906	26	0	1	1	6	0	2
1522	Yes	Yes	Yes	Yes	Yes	COMPLETE	VERY LIK	Yes	Yes	Yes	Yes	No	Yes	Yes	Yes	Yes	Yes	No	Yes	COMPLETE	VERY LIK	No	Yes	Yes	Yes	Yes	Yes	Yes	Yes	yes	Yes	Yes	No/IDK	Yes	COMPLETE	VERY LIK	Yes	Yes	Yes	COMPLETE	VERY LIK	0.006723	32	0	1	1	8	0	0
1516	Yes	Yes	Yes	Yes	Yes	COMPLETE	SOMEWHAT	No	Yes	Yes	Yes	No	Yes	Yes	Yes	Yes	Yes	No	Yes	COMPLETE	VERY LIK	No	Yes	Yes	Yes	Yes	Yes	Yes	Yes	yes	Yes	Yes	Yes	Yes	COMPLETE	SOMEWHAT	Yes	Yes	Yes	SOMEWHAT	VERY LIK	0.006723	24	0	1	1	8	0	0
1525	Yes	Yes	Yes	Yes	Yes	COMPLETE	VERY LIK	No	No	Yes	No	Yes	No	No	No	No	No	No	Yes	COMPLETE	VERY LIK	No	Yes	Yes	Yes	Yes	Yes	Yes	Yes	yes	Yes	Yes	No/IDK	Yes	COMPLETE	VERY LIK	Yes	Yes	Yes	COMPLETE	VERY LIK	0.006423	34	0	1	1	4	0	4
1521	No/IDK	Yes	Yes	Yes	Yes	COMPLETE	VERY LIK	No	Yes	Yes	Yes	No	Yes	Yes	Yes	Yes	Yes	No	Yes	COMPLETE	VERY LIK	No	Yes	Yes	Yes	Yes	Yes	Yes	Yes	yes	Yes	No/IDK	No/IDK	Yes	COMPLETE	VERY LIK	No/IDK	Yes	Yes	COMPLETE	VERY LIK	0.006723	22	0	1	1	8	0	2
1517	Yes	Yes	Yes	Yes	Yes	COMPLETE	VERY LIK	Yes	Yes	Yes	Yes	No	Yes	Yes	Yes	Yes	No	No	Yes	COMPLETE	VERY LIK	No	Yes	Yes	Yes	Yes	Yes	Yes	Yes	yes	Yes	Yes	No/IDK	Yes	COMPLETE	VERY LIK	Yes	Yes	Yes	COMPLETE	VERY LIK	0.006723	28	0	1	1	7	0	0
1530	Yes	Yes	Yes	Yes	Yes	COMPLETE	VERY LIK	Yes	Yes	Yes	Yes	Yes	Yes	Yes	No	No	Yes	No	Yes	COMPLETE	VERY LIK	No	Yes	Yes	Yes	Yes	Yes	Yes	Yes	yes	Yes	Yes	Yes	Yes	COMPLETE	VERY LIK						0.00682	29	0	1	1	2	1	0
1550	Yes	Yes	Yes	Yes	Yes	COMPLETE	VERY LIK	No	No	Yes	Yes	No	Yes	Yes	Yes	Yes	Yes	No	Yes	COMPLETE	VERY LIK	No	Yes	Yes	Yes	Yes	Yes	Yes	Yes	yes	No/IDK	No/IDK	No/IDK	No/IDK	NEITHER	NEITHER	Yes	Yes	Yes	COMPLETE	VERY LIK	0.006906	43	1	1	0	2	1	4
1528	Yes	Yes	Yes	Yes	Yes	COMPLETE	VERY LIK	Yes	Yes	Yes	Yes	No	Yes	Yes	Yes	Yes	Yes	No	Yes	COMPLETE	VERY LIK																Yes	Yes	Yes	COMPLETE	VERY LIK	0.005874	19	0	1	0	5	1	1
1527	Yes	Yes	Yes	Yes	Yes	COMPLETE	VERY LIK	Yes	No	Yes	Yes	No	Yes	Yes	Yes	Yes	Yes	No	Yes	COMPLETE	VERY LIK																Yes	Yes	Yes	SOMEWHAT	VERY LIK	0.005874	26	1	1	1	6	0	0
1563	Yes	Yes	Yes	Yes	Yes	COMPLETE	VERY LIK	No	Yes	Yes	Yes	No	Yes	Yes	Yes	Yes	No	No	Yes	COMPLETE	VERY LIK	No	Yes	Yes	Yes	Yes	Yes	Yes	Yes	yes	No/IDK	No/IDK	No/IDK	No/IDK	COMPLETE	VERY LIK	No/IDK	Yes	No/IDK	SOMEWHAT	SOMEWHAT	0.006664	33	0	1	1	4	0	0
1562	Yes	Yes	Yes	Yes	Yes	COMPLETE	VERY LIK	No	Yes	Yes	Yes	No	Yes	Yes	Yes	Yes	Yes	No	Yes	COMPLETE	VERY LIK	No	Yes	Yes	Yes	Yes	Yes	Yes	Yes	yes	Yes	Yes	No/IDK	Yes	COMPLETE	VERY LIK	No/IDK	Yes	Yes	COMPLETE	VERY LIK	0.006664	28	0	1	1	4	0	0
1513	Yes	Yes	Yes	Yes	Yes	COMPLETE	VERY LIK	No	Yes	Yes	Yes	No	Yes	Yes	Yes	Yes	Yes	No	Yes	COMPLETE	VERY LIK	No	Yes	Yes	Yes	Yes	Yes	Yes	Yes	yes	Yes	Yes	Yes	Yes	COMPLETE	VERY LIK	Yes	Yes	Yes	COMPLETE	VERY LIK	0.006723	23	0	1	1	4	0	1
1538	Yes	Yes	Yes	Yes	Yes	COMPLETE	VERY LIK	Yes	Yes	Yes	Yes	No	Yes	Yes	Yes	Yes	Yes	No	Yes	COMPLETE	VERY LIK	No	Yes	Yes	Yes	Yes	Yes	Yes	Yes	yes	Yes	Yes	Yes	Yes	COMPLETE	VERY LIK	Yes	Yes	Yes	COMPLETE	VERY LIK	0.006906	24	0	1	1	4	0	1
1514	Yes	Yes	Yes	Yes	Yes	COMPLETE	VERY LIK	Yes	Yes	Yes	Yes	No	Yes	Yes	Yes	Yes	Yes	No	Yes	COMPLETE	VERY LIK	No	Yes	Yes	Yes	Yes	Yes	Yes	Yes	yes	Yes	Yes	No/IDK	Yes	COMPLETE	VERY LIK	Yes	Yes	Yes	COMPLETE	VERY LIK	0.006723	32	0	1	1	8	0	4
1548	Yes	Yes	Yes	Yes	Yes	COMPLETE	VERY LIK	No	No	Yes	Yes	No	Yes	Yes	Yes	Yes	Yes	No	Yes	COMPLETE	VERY LIK	No	Yes	Yes	Yes	Yes	Yes	Yes	Yes	yes	No/IDK	No/IDK	No/IDK	Yes	SOMEWHAT	VERY LIK	No/IDK	Yes	No/IDK	COMPLETE	VERY LIK	0.006906	26	2	1	1	7	0	0
1566	Yes	Yes	Yes	Yes	Yes	COMPLETE	VERY LIK	Yes	No	Yes	Yes	No	Yes	Yes	Yes	Yes	Yes	Yes	Yes	COMPLETE	VERY LIK	No	Yes	Yes	Yes	Yes	Yes	Yes	Yes	yes	Yes	Yes	Yes	Yes	COMPLETE	VERY LIK						0.005826	26	4	1	0	4	2	0
1537	Yes	Yes	Yes	Yes	Yes	COMPLETE	VERY LIK	Yes	Yes	Yes	Yes	No	Yes	Yes	Yes	Yes	Yes	Yes	Yes	COMPLETE	VERY LIK																					0.00682	20	0	1	1	4	1	1
1532	Yes	Yes	Yes	Yes	Yes	COMPLETE	VERY LIK	Yes	Yes	Yes	Yes	No	Yes	Yes	Yes	Yes	Yes	No	Yes	COMPLETE	VERY LIK	No	Yes	Yes	Yes	Yes	Yes	Yes	Yes	yes	Yes	Yes	Yes	Yes	COMPLETE	VERY LIK	Yes	Yes	Yes	COMPLETE	VERY LIK	0.00682	29	0	1	1	4	1	0
1524	Yes	Yes	Yes	Yes	Yes	COMPLETE	VERY LIK	No	Yes	Yes	Yes	No	Yes	Yes	Yes	Yes	No	No	Yes	COMPLETE	VERY LIK	No	Yes	Yes	Yes	Yes	Yes	Yes	Yes	yes	Yes	Yes	Yes	Yes	COMPLETE	VERY LIK	Yes	Yes	Yes	COMPLETE	VERY LIK	0.006423	29	0	1	1	8	0	0
1533	Yes	Yes	Yes	Yes	Yes	COMPLETE	VERY LIK	Yes	Yes	Yes	Yes	No	Yes	Yes	Yes	Yes	Yes	No	Yes	COMPLETE	VERY LIK	No	Yes	Yes	Yes	Yes	Yes	Yes	Yes	yes	Yes	Yes	Yes	Yes	COMPLETE	VERY LIK	Yes	Yes	Yes	COMPLETE	VERY LIK	0.00682	28	1	0	1	2	0	0
1568	Yes	Yes	Yes	Yes	Yes	COMPLETE	VERY LIK																																			0.007014	20	0	1	1	6	0	2
1549	Yes	Yes	Yes	Yes	Yes	COMPLETE	VERY LIK	No	No	Yes	Yes	No	Yes	Yes	Yes	Yes	Yes	No	Yes	COMPLETE	VERY LIK	No	Yes	Yes	Yes	Yes	Yes	Yes	Yes	yes	No/IDK	No/IDK	No/IDK	No/IDK	COMPLETE	VERY LIK	Yes	Yes	Yes	COMPLETE	VERY LIK	0.006906	33	0	1	1	7	0	4
1555	Yes	Yes	Yes	Yes	Yes	COMPLETE	VERY LIK	No	No	No	Yes	No	No	No	No	No	No	No	No	NEITHER	SOMEWHAT	Yes/IDK	Yes	Yes	Yes	Yes	Yes	Yes	Yes	yes	Yes	Yes	No/IDK	Yes	NEITHER	NEITHER	Yes	Yes	Yes	COMPLETE	SOMEWHAT	0.006664	24	0	1	1	2	0	0
1558	Yes	Yes	Yes	Yes	Yes	COMPLETE	VERY LIK	Yes	Yes	Yes	Yes	No	Yes	Yes	Yes	Yes	No	No	Yes	COMPLETE	VERY LIK	No	Yes	Yes	Yes	Yes	Yes	Yes	Yes	yes	Yes	Yes	No/IDK	Yes	COMPLETE	VERY LIK	Yes	Yes	Yes	COMPLETE	VERY LIK	0.006664	21	1	1	1	6	0	2
1571	Yes	Yes	Yes	Yes	Yes	COMPLETE	VERY LIK	Yes	No	Yes	Yes	No	Yes	Yes	Yes	Yes	Yes	Yes	Yes	NEITHER	NEITHER	No	Yes	Yes	Yes	Yes	Yes	Yes	Yes	yes	Yes	Yes	No/IDK	Yes	COMPLETE	VERY LIK	Yes	Yes	Yes	COMPLETE	VERY LIK	0.007014	34	1	1	1	4	0	4
1539	Yes	Yes	Yes	Yes	Yes	COMPLETE	VERY LIK	Yes	Yes	Yes	Yes	No	Yes	Yes	Yes	Yes	Yes	No	Yes	COMPLETE	VERY LIK	No	Yes	Yes	Yes	Yes	Yes	Yes	Yes	yes	Yes	No/IDK	Yes	Yes	COMPLETE	VERY LIK						0.006906	19	0	1	1	5	0	1
1564	Yes	Yes	Yes	Yes	Yes	COMPLETE	VERY LIK	Yes	Yes	Yes	Yes	No	Yes	Yes	Yes	Yes	Yes	No	Yes	COMPLETE	VERY LIK	No	Yes	Yes	Yes	Yes	Yes	Yes	Yes	yes	Yes	Yes	Yes	Yes	COMPLETE	VERY LIK	Yes	Yes	Yes	COMPLETE	VERY LIK	0.005826	29	0	1	1	8	2	0
1547	Yes	Yes	Yes	Yes	Yes	COMPLETE	VERY LIK	No	No	Yes	Yes	No	Yes	Yes	Yes	Yes	Yes	No	Yes	COMPLETE	VERY LIK																Yes	Yes	Yes	COMPLETE	VERY LIK	0.006906	22	0	1	1	8	0	2
1591	Yes	Yes	Yes	Yes	Yes	COMPLETE	VERY LIK	Yes	Yes	Yes	Yes	No	Yes	Yes	Yes	Yes	Yes	No	Yes	COMPLETE	VERY LIK																No/IDK	Yes	Yes	COMPLETE	VERY LIK	0.006664	19	1	1	1	7	0	1
1600	Yes	Yes	Yes	Yes	Yes	COMPLETE	VERY LIK	No	Yes	Yes	Yes	Yes	Yes	Yes	Yes	Yes	Yes	No	Yes	COMPLETE	VERY LIK	No	Yes	Yes	Yes	Yes	Yes	Yes	Yes	yes	No/IDK	Yes	Yes	Yes	COMPLETE	VERY LIK						0.006664	25	0	1	1	0	1	0
1601	Yes	Yes	Yes	Yes	Yes	COMPLETE	VERY LIK	No	No	Yes	Yes	No	Yes	Yes	Yes	Yes	Yes	No	Yes	SOMEWHAT	VERY LIK																					0.006664	20	2	1	1	0	1	1
1589	Yes	Yes	Yes	Yes	Yes	COMPLETE	VERY LIK	Yes	No	Yes	Yes	Yes	Yes	Yes	Yes	Yes	Yes	No	Yes	COMPLETE	VERY LIK	No	Yes	Yes	Yes	Yes	Yes	Yes	Yes	yes	Yes	Yes	Yes	Yes	COMPLETE	VERY LIK						0.006664	27	1	1	1	1	0	2
1611	Yes	Yes	Yes	Yes	Yes	COMPLETE	SOMEWHAT	Yes	Yes	Yes	Yes	Yes	Yes	Yes	Yes	Yes	Yes	Yes	Yes	COMPLETE	VERY LIK	No	Yes	Yes	Yes	Yes	Yes	Yes	Yes	yes	Yes	Yes	Yes	Yes	COMPLETE	VERY LIK						0.007956	26	0	1	1	7	0	0
1612	Yes	Yes	Yes	Yes	Yes	COMPLETE	VERY LIK	Yes	Yes	Yes	Yes	Yes	Yes	Yes	Yes	Yes	Yes	Yes	Yes	COMPLETE	VERY LIK																Yes	Yes	Yes	COMPLETE	VERY LIK	0.007956	19	0	1	1	6	0	1
1609	Yes	Yes	Yes	Yes	Yes	COMPLETE	VERY LIK	No	Yes	Yes	Yes	No	Yes	Yes	Yes	Yes	Yes	No	Yes	COMPLETE	VERY LIK	No	Yes	Yes	Yes	Yes	Yes	Yes	Yes	yes	No/IDK	No/IDK	No/IDK	Yes	COMPLETE	VERY LIK	Yes	Yes	Yes	COMPLETE	VERY LIK	0.007128	18	1	0	1	6	2	1
1573	Yes	Yes	Yes	Yes	Yes	COMPLETE	VERY LIK	Yes	Yes	Yes	Yes	No	Yes	Yes	Yes	Yes	Yes	No	Yes	COMPLETE	VERY LIK																Yes	Yes	Yes	COMPLETE	VERY LIK	0.00599	24	1	1	1	7	0	2
1604	Yes	Yes	Yes	Yes	Yes	COMPLETE	VERY LIK	Yes	Yes	Yes	Yes	No	Yes	Yes	Yes	Yes	Yes	No	Yes	COMPLETE	VERY LIK																Yes	Yes	Yes	SOMEWHAT	VERY LIK	0.007128	20	1	1	0	4	1	1
1596	Yes	Yes	Yes	Yes	Yes	COMPLETE	VERY LIK	Yes	Yes	Yes	Yes	No	Yes	Yes	Yes	Yes	Yes	No	Yes	COMPLETE	VERY LIK	No	Yes	Yes	Yes	Yes	Yes	Yes	Yes	yes	No/IDK	Yes	Yes	Yes	COMPLETE	VERY LIK	Yes	Yes	Yes	COMPLETE	VERY LIK	0.006664	23	1	1	1	4	2	0
1590	Yes	Yes	Yes	Yes	Yes	COMPLETE	VERY LIK	Yes	Yes	Yes	Yes	No	Yes	Yes	Yes	Yes	Yes	No	Yes	COMPLETE	VERY LIK	No	Yes	Yes	Yes	Yes	Yes	Yes	Yes	yes	Yes	Yes	Yes	Yes	COMPLETE	VERY LIK	Yes	Yes	Yes	COMPLETE	VERY LIK	0.006664	21	1	1	1	6	2	2
1608	Yes	Yes	Yes	Yes	Yes	COMPLETE	VERY LIK	No	Yes	Yes	Yes	Yes	Yes	Yes	Yes	Yes	No	No	Yes	COMPLETE	VERY LIK																Yes	Yes	Yes	COMPLETE	VERY LIK	0.007128	26	1	1	1	7	0	2
1598	Yes	Yes	Yes	Yes	Yes	COMPLETE	VERY LIK	No	No	Yes	Yes	No	Yes	Yes	Yes	Yes	No	No	Yes	COMPLETE	VERY LIK																Yes	Yes	Yes	COMPLETE	VERY LIK	0.006664	22	1	1	1	4	0	1
1597	Yes	Yes	Yes	Yes	Yes	COMPLETE	VERY LIK	No	No	Yes	Yes	No	No	Yes	Yes	Yes	No	No	Yes	COMPLETE	VERY LIK	No	Yes	Yes	Yes	Yes	Yes	Yes	Yes	yes	Yes	Yes	No/IDK	Yes	COMPLETE	VERY LIK	Yes	Yes	Yes	COMPLETE	VERY LIK	0.006664	26	2	1	1	2	0	0
1574	Yes	Yes	Yes	Yes	Yes	COMPLETE	VERY LIK	Yes	No	Yes	No	Yes	Yes	Yes	Yes	Yes	Yes	Yes	Yes	SOMEWHAT	VERY LIK	No	Yes	Yes	Yes	Yes	Yes	Yes	Yes	yes	Yes	Yes	Yes	Yes	COMPLETE	VERY LIK	Yes	Yes	Yes	COMPLETE	VERY LIK	0.00599	19	1	1	1	8	0	1
1578	Yes	Yes	Yes	Yes	Yes	COMPLETE	VERY LIK	No	Yes	Yes	Yes	No	Yes	Yes	Yes	Yes	Yes	No	Yes	COMPLETE	SOMEWHAT																Yes	Yes	Yes	COMPLETE	VERY LIK	0.006664	19	1	1	0	4	0	1
1603	Yes	Yes	Yes	Yes	Yes	COMPLETE	VERY LIK	Yes	Yes	Yes	Yes	No	Yes	Yes	Yes	Yes	Yes	No	Yes	COMPLETE	VERY LIK	No	Yes	Yes	Yes	Yes	Yes	Yes	Yes	yes	Yes	Yes	Yes	Yes	SOMEWHAT	VERY LIK	Yes	Yes	Yes	COMPLETE	VERY LIK	0.007128	22	1	1	1	5	1	1
1579	Yes	Yes	Yes	Yes	Yes	COMPLETE	SOMEWHAT	No	No	Yes	Yes	No	Yes	Yes	Yes	Yes	Yes	No	Yes	COMPLETE	SOMEWHAT	No	Yes	Yes	Yes	Yes	Yes	Yes	Yes	yes	Yes	Yes	Yes	Yes	COMPLETE	VERY LIK	Yes	Yes	Yes	COMPLETE	VERY LIK	0.006664	23	1	1	1	4	2	2
1588	Yes	Yes	Yes	Yes	Yes	SOMEWHAT	VERY LIK	No	Yes	Yes	Yes	No	Yes	Yes	Yes	Yes	Yes	No	Yes	COMPLETE	VERY LIK	No	Yes	Yes	Yes	Yes	Yes	Yes	Yes	yes	Yes	No/IDK	No/IDK	Yes	COMPLETE	SOMEWHAT						0.006664	16	1	1	1	8	0	1
1607	No/IDK	Yes	Yes	Yes	Yes	COMPLETE	VERY LIK	No	Yes	Yes	Yes	No	Yes	Yes	Yes	Yes	Yes	No	Yes	COMPLETE	VERY LIK	No	Yes	Yes	Yes	Yes	Yes	Yes	Yes						COMPLETE	VERY LIK						0.007128	26	1	1	1	6	0	0
1593	Yes	Yes	Yes	Yes	Yes	COMPLETE	VERY LIK	Yes	Yes	Yes	Yes	No	Yes	Yes	Yes	Yes	Yes	No	Yes	COMPLETE	VERY LIK																					0.006664	26	1	1	1	3	1	0
1580	Yes	Yes	Yes	Yes	Yes	COMPLETE	VERY LIK	Yes	Yes	Yes	Yes	Yes	Yes	Yes	Yes	Yes	Yes	No	Yes	COMPLETE	VERY LIK	No	Yes	Yes	Yes	Yes	Yes	Yes	Yes	yes	Yes	No/IDK	Yes	No/IDK	COMPLETE	VERY LIK						0.006664	19	1	1	1	0	1	1
1585	Yes	Yes	Yes	Yes	Yes	COMPLETE	VERY LIK	Yes	Yes	Yes	Yes	No	Yes	Yes	Yes	Yes	Yes	No	Yes	COMPLETE	VERY LIK																					0.006664	19	1	1	1	2	0	1
1576	No/IDK	Yes	Yes	Yes	Yes	COMPLETE	VERY LIK	No	Yes	Yes	Yes	No	Yes	Yes	Yes	Yes	Yes	No	Yes	COMPLETE	VERY LIK																Yes	Yes	Yes	COMPLETE	VERY LIK	0.006664	22	1	1	1	2	0	2
1586	No/IDK	No/IDK	No/IDK	No/IDK	Yes	SOMEWHAT	VERY LIK	No	Yes	Yes	Yes	No	Yes	Yes	Yes	Yes	Yes	No	Yes	COMPLETE	VERY LIK	No	Yes	Yes	Yes	Yes	Yes	Yes	Yes	yes	No/IDK	No/IDK	No/IDK	Yes	COMPLETE	SOMEWHAT	No/IDK	Yes	Yes	SOMEWHAT	VERY LIK	0.006664	36	1	1	1	2	1	0
1583	Yes	Yes	Yes	Yes	Yes	COMPLETE	VERY LIK	No	No	Yes	Yes	No	Yes	Yes	Yes	Yes	Yes	No	Yes	COMPLETE	VERY LIK	No	Yes	Yes	Yes	Yes	Yes	Yes	Yes	yes	Yes	Yes	No/IDK	No/IDK	COMPLETE	VERY LIK						0.006664	25	1	1	1	0	1	0
1595	Yes	Yes	Yes	Yes	Yes	COMPLETE	VERY LIK	Yes	Yes	Yes	Yes	No	Yes	Yes	Yes	Yes	Yes	No	Yes	COMPLETE	VERY LIK	No	Yes	Yes	Yes	Yes	Yes	Yes	Yes	yes	Yes	Yes	Yes	Yes	COMPLETE	VERY LIK	Yes	Yes	Yes	COMPLETE	VERY LIK	0.006664	22	1	1	1	0	1	2
1606	Yes	Yes	Yes	Yes	Yes	COMPLETE	VERY LIK	Yes	Yes	Yes	Yes	No	Yes	Yes	Yes	Yes	No	No	Yes	COMPLETE	VERY LIK	No	Yes	Yes	Yes	Yes	Yes	Yes	Yes	yes	Yes	Yes	Yes	Yes	COMPLETE	VERY LIK	Yes	Yes	Yes	COMPLETE	VERY LIK	0.007128	25	1	1	1	7	0	0
1584	Yes	Yes	Yes	Yes	Yes	COMPLETE	VERY LIK	Yes	Yes	Yes	Yes	No	Yes	Yes	Yes	Yes	Yes	No	Yes	COMPLETE	VERY LIK																Yes	Yes	Yes	COMPLETE	VERY LIK	0.006664	22	1	1	1	4	0	1
1577	Yes	Yes	Yes	Yes	Yes	COMPLETE	VERY LIK	No	No	Yes	Yes	No	Yes	Yes	Yes	Yes	Yes	No	Yes	COMPLETE	VERY LIK																Yes	Yes	Yes	COMPLETE	VERY LIK	0.006664	21	0	1	0	2	0	1
1582	Yes	Yes	Yes	Yes	Yes	COMPLETE	VERY LIK	Yes	Yes	Yes	Yes	No	Yes	Yes	Yes	Yes	Yes	No	Yes	COMPLETE	VERY LIK																Yes	Yes	Yes	COMPLETE	VERY LIK	0.006664	18	1	0	1	5	1	1
1587	Yes	Yes	Yes	Yes	Yes	COMPLETE	VERY LIK	Yes	Yes	Yes	Yes	No	Yes	Yes	Yes	Yes	Yes	No	Yes	COMPLETE	VERY LIK	No	Yes	Yes	Yes	Yes	Yes	Yes	Yes	yes	No/IDK	No/IDK	No/IDK	Yes	COMPLETE	VERY LIK						0.006664	31	1	1	1	4	1	0
1594	Yes	Yes	Yes	Yes	Yes	COMPLETE	VERY LIK	Yes	Yes	Yes	Yes	No	Yes	Yes	Yes	Yes	Yes	No	Yes	COMPLETE	VERY LIK	No	Yes	Yes	Yes	Yes	Yes	Yes	Yes	yes	Yes	Yes	Yes	Yes	COMPLETE	VERY LIK	Yes	Yes	Yes	COMPLETE	VERY LIK	0.006664	31	2	1	1	5	0	4
1575	Yes	Yes	Yes	Yes	Yes	COMPLETE	VERY LIK	Yes	Yes	Yes	Yes	No	Yes	Yes	Yes	Yes	Yes	Yes	Yes	COMPLETE	VERY LIK	No	Yes	Yes	Yes	Yes	Yes	Yes	Yes	yes	Yes	No/IDK	Yes	Yes	COMPLETE	VERY LIK	Yes	Yes	Yes	COMPLETE	VERY LIK	0.00599	22	0	1	1	3	0	0
1602	Yes	Yes	Yes	Yes	Yes	COMPLETE	VERY LIK	No	Yes	Yes	Yes	No	Yes	Yes	Yes	Yes	Yes	No	Yes	COMPLETE	VERY LIK	No	Yes	Yes	Yes	Yes	Yes	Yes	Yes	yes	No/IDK	No/IDK	No/IDK	Yes	COMPLETE	VERY LIK						0.006664	33	1	1	1	0	1	4
1610	Yes	Yes	Yes	Yes	Yes	COMPLETE	VERY LIK	Yes	Yes	Yes	Yes	Yes	Yes	Yes	Yes	Yes	Yes	Yes	Yes	COMPLETE	VERY LIK																					0.007956	20	0	1	0	4	2	2
1592	Yes	Yes	Yes	Yes	Yes	COMPLETE	VERY LIK	No	Yes	Yes	Yes	No	Yes	Yes	Yes	Yes	Yes	No	Yes	COMPLETE	VERY LIK	No	Yes	Yes	Yes	Yes	Yes	Yes	Yes	yes	Yes	Yes	Yes	Yes	COMPLETE	VERY LIK						0.006664	32	2	1	1	4	0	4
1581	Yes	Yes	Yes	Yes	Yes	COMPLETE	VERY LIK	Yes	Yes	Yes	Yes	No	Yes	Yes	Yes	Yes	Yes	No	Yes	COMPLETE	VERY LIK																No/IDK	No/IDK	No/IDK	COMPLETE	COMPLETE	0.006664	30	1	1	1	5	1	4
1599	Yes	Yes	Yes	Yes	Yes	COMPLETE	VERY LIK	No	No	Yes	Yes	No	Yes	Yes	Yes	Yes	No	No	Yes	COMPLETE	VERY LIK	No	Yes	Yes	Yes	Yes	Yes	Yes	Yes	yes	Yes	Yes	No/IDK	Yes	COMPLETE	VERY LIK	Yes	Yes	Yes	COMPLETE	VERY LIK	0.006664	21	1	1	1	0	1	2
1605	Yes	Yes	Yes	Yes	Yes	COMPLETE	VERY LIK	Yes	Yes	Yes	Yes	No	Yes	Yes	Yes	Yes	Yes	No	Yes	COMPLETE	VERY LIK																Yes	Yes	Yes	COMPLETE	VERY LIK	0.007128	18	0	1	1	6	0	1
1705	Yes	Yes	Yes	Yes	Yes	COMPLETE	VERY LIK	No	No	Yes	Yes	Yes	Yes	Yes	Yes	Yes	Yes	Yes	Yes	SOMEWHAT	SOMEWHAT	No	Yes	Yes	Yes	Yes	Yes	Yes	Yes	yes	Yes	Yes	Yes	Yes	COMPLETE	VERY LIK	Yes	Yes	Yes	COMPLETE	VERY LIK	0.006873	28	0	1	1	4	2	0
1668	Yes	Yes	Yes	Yes	Yes	COMPLETE	VERY LIK	Yes	Yes	Yes	Yes	No	Yes	Yes	Yes	Yes	Yes	No	Yes	COMPLETE	VERY LIK	No	Yes	Yes	Yes	Yes	Yes	Yes	Yes	yes	Yes	Yes	No/IDK	Yes	COMPLETE	VERY LIK	Yes	Yes	Yes	COMPLETE	VERY LIK	0.006911	31	2	1	1	2	0	0
1619	Yes	Yes	Yes	Yes	Yes	COMPLETE	VERY LIK	Yes	Yes	Yes	Yes	Yes	Yes	Yes	Yes	Yes	Yes	No	Yes	COMPLETE	VERY LIK	No	Yes	Yes	Yes	Yes	Yes	Yes	Yes	yes	Yes	Yes	No/IDK	Yes	COMPLETE	VERY LIK	Yes	Yes	Yes	COMPLETE	VERY LIK	0.006766	33	0	1	1	4	2	4
1733	Yes	Yes	Yes	Yes	Yes	COMPLETE	VERY LIK	No	Yes	Yes	Yes	No	Yes	Yes	Yes	Yes	No	No	Yes	COMPLETE	VERY LIK	No	Yes	Yes	Yes	Yes	Yes	Yes	Yes	yes	Yes	Yes	Yes	Yes	COMPLETE	VERY LIK	Yes	Yes	Yes	COMPLETE	VERY LIK	0.006799	30	0	0	1	3	2	4
1713	No/IDK	No/IDK	No/IDK	No/IDK	No/IDK	COMPLETE	VERY LIK	No	No	Yes	No	Yes	No	No	No	No	No	Yes	Yes	COMPLETE	VERY LIK																No/IDK	No/IDK	No/IDK	COMPLETE	VERY LIK	0.006651	33	0	1	1	8	0	4
1676	Yes	Yes	Yes	Yes	Yes	COMPLETE	VERY LIK	Yes	Yes	Yes	Yes	No	Yes	Yes	Yes	Yes	Yes	No	No	COMPLETE	VERY LIK	No	Yes	Yes	Yes	Yes	Yes	Yes	Yes	yes	Yes	Yes	No/IDK	Yes	COMPLETE	VERY LIK						0.00717	21	0	1	1	7	0	2
1749	Yes	Yes	Yes	Yes	Yes	COMPLETE	VERY LIK	Yes	Yes	Yes	Yes	No	Yes	Yes	Yes	Yes	Yes	No	Yes	COMPLETE	VERY LIK																Yes	Yes	Yes	COMPLETE	VERY LIK	0.006664	18	4	1	1	4	1	2
1758	Yes	Yes	Yes	Yes	Yes	COMPLETE	VERY LIK	Yes	Yes	Yes	Yes	No	Yes	Yes	Yes	Yes	No	No	Yes	COMPLETE	VERY LIK																Yes	Yes	Yes	COMPLETE	VERY LIK	0.006664	17	4	0	1	8	0	1
1665	Yes	Yes	Yes	Yes	Yes	COMPLETE	VERY LIK	No	No	Yes	Yes	No	Yes	Yes	Yes	Yes	Yes	No	Yes	COMPLETE	VERY LIK	No	Yes	Yes	Yes	Yes	Yes	Yes	Yes	yes	Yes	Yes	Yes	Yes	COMPLETE	VERY LIK	Yes	Yes	Yes	COMPLETE	VERY LIK	0.006911	23	0	1	1	7	0	2
1683	Yes	Yes	Yes	Yes	Yes	COMPLETE	SOMEWHAT	Yes	Yes	Yes	Yes	No	Yes	Yes	Yes	Yes	Yes	No	Yes	COMPLETE	VERY LIK																Yes	Yes	Yes	COMPLETE	VERY LIK	0.006769	20	0	1	1	0	1	1
1627	Yes	Yes	Yes	Yes	Yes	COMPLETE	VERY LIK	Yes	Yes	Yes	Yes	No	Yes	Yes	Yes	No	Yes	Yes	Yes	COMPLETE	VERY LIK	No	Yes	Yes	Yes	Yes	Yes	Yes	Yes	yes	Yes	Yes	Yes	Yes	COMPLETE	VERY LIK	Yes	Yes	Yes	COMPLETE	VERY LIK	0.006766	28	2	1	1	5	0	0
1747	Yes	Yes	Yes	Yes	Yes	COMPLETE	VERY LIK	Yes	Yes	Yes	Yes	No	Yes	Yes	Yes	Yes	Yes	No	Yes	COMPLETE	VERY LIK	No	Yes	Yes	Yes	Yes	Yes	Yes	Yes	yes	Yes	Yes	No/IDK	Yes	COMPLETE	VERY LIK	Yes	Yes	Yes	COMPLETE	VERY LIK	0.006664	18	0	1	1	5	2	1
1661	Yes	Yes	Yes	Yes	Yes	COMPLETE	SOMEWHAT	No	Yes	Yes	Yes	Yes	Yes	Yes	Yes	Yes	Yes	No	Yes	COMPLETE	VERY LIK	No	Yes	Yes	Yes	Yes	Yes	Yes	Yes	yes	Yes	Yes	Yes	Yes	COMPLETE	VERY LIK	Yes	Yes	Yes	COMPLETE	VERY LIK	0.006911	28	0	1	1	7	0	4
1701	Yes	Yes	Yes	Yes	Yes	COMPLETE	VERY LIK	No	No	Yes	Yes	No	Yes	Yes	No	No	Yes	Yes	No	COMPLETE	VERY LIK	No	Yes	Yes	Yes	Yes	Yes	Yes	Yes	yes	Yes	Yes	Yes	Yes	COMPLETE	VERY LIK						0.006873	26	0	1	1	7	0	0
1629	Yes	Yes	Yes	Yes	Yes	COMPLETE	VERY LIK	No	Yes	Yes	Yes	No	Yes	Yes	Yes	Yes	Yes	Yes	Yes	SOMEWHAT	SOMEWHAT	No	Yes	Yes	Yes	Yes	Yes	Yes	Yes	yes	Yes	Yes	Yes	Yes	COMPLETE	VERY LIK	Yes	Yes	Yes	COMPLETE	VERY LIK	0.006766	25	0	1	1	3	1	4
1725	Yes	Yes	Yes	Yes	Yes	SOMEWHAT	SOMEWHAT	No	No	Yes	Yes	No	Yes	Yes	Yes	Yes	Yes	No	Yes	COMPLETE	VERY LIK	No	Yes	Yes	Yes	Yes	Yes	Yes	Yes	yes	Yes	Yes	Yes	Yes	COMPLETE	VERY LIK	Yes	Yes	Yes	SOMEWHAT	SOMEWHAT	0.006799	33	1	0	0	6	0	4
1753	Yes	Yes	Yes	Yes	Yes	COMPLETE	VERY LIK	Yes	Yes	Yes	Yes	No	Yes	Yes	Yes	Yes	No	No	Yes	COMPLETE	VERY LIK	No	Yes	Yes	Yes	Yes	Yes	Yes	Yes	yes	Yes	Yes	No/IDK	Yes	COMPLETE	VERY LIK	Yes	Yes	Yes	COMPLETE	VERY LIK	0.006664	22	4	0	1	3	1	2
1684	Yes	Yes	Yes	Yes	Yes	COMPLETE	VERY LIK	Yes	Yes	Yes	Yes	No	Yes	Yes	Yes	Yes	Yes	No	Yes	COMPLETE	VERY LIK	No	Yes	Yes	Yes	Yes	Yes	Yes	Yes	yes	Yes	Yes	No/IDK	Yes	COMPLETE	VERY LIK	Yes	Yes	Yes	COMPLETE	VERY LIK	0.006769	25	0	1	1	0	0	0
1949	Yes	Yes	Yes	Yes	Yes	COMPLETE	VERY LIK	Yes	Yes	Yes	Yes	No	Yes	Yes	Yes	Yes	No	No	Yes	COMPLETE	VERY LIK																					0.006911	27	0	1	1	0	1	0
1752	Yes	Yes	Yes	Yes	Yes	COMPLETE	VERY LIK	No	No	Yes	No	No	No	No	Yes	Yes	No	No	Yes	SOMEWHAT	VERY LIK	No	Yes	Yes	Yes	Yes	Yes	Yes	Yes	no	Yes	Yes	No/IDK	Yes	SOMEWHAT	VERY LIK	Yes	Yes	Yes	COMPLETE	VERY LIK	0.006664	28	4	0	1	5	0	2
1685	Yes	Yes	Yes	Yes	Yes	COMPLETE	VERY LIK	Yes	Yes	Yes	Yes	Yes	Yes	Yes	Yes	Yes	Yes	Yes	Yes	COMPLETE	VERY LIK	No	Yes	Yes	Yes	Yes	Yes	Yes	Yes	yes	Yes	Yes	Yes	Yes	COMPLETE	VERY LIK						0.006769	22	1	1	1	1	0	2
1761	Yes	Yes	Yes	Yes	Yes	COMPLETE	VERY LIK															No	Yes	Yes	Yes	Yes	Yes	Yes	Yes	yes	Yes	Yes	Yes	Yes	COMPLETE	VERY LIK	Yes	Yes	Yes	COMPLETE	VERY LIK	0.006664	24	0	1	1	4	0	2
1754	Yes	Yes	Yes	Yes	Yes	COMPLETE	VERY LIK	Yes	Yes	Yes	Yes	No	Yes	Yes	Yes	Yes	No	No	Yes	COMPLETE	VERY LIK	No	Yes	Yes	Yes	Yes	Yes	Yes	Yes	yes	Yes	Yes	No/IDK	Yes	COMPLETE	VERY LIK	Yes	Yes	Yes	COMPLETE	VERY LIK	0.006664	36	0	1	1	0	1	4
1646	No/IDK	Yes	Yes	Yes	Yes	COMPLETE	VERY LIK	Yes	Yes	Yes	Yes	No	Yes	Yes	Yes	Yes	Yes	No	Yes	COMPLETE	VERY LIK	No	Yes	Yes	Yes	Yes	Yes	Yes	Yes	yes	Yes	Yes	Yes	Yes	COMPLETE	VERY LIK	Yes	Yes	Yes	COMPLETE	VERY LIK	0.00669	33	0	1	1	7	0	4
1738	Yes	Yes	Yes	Yes	Yes	COMPLETE	VERY LIK	Yes	No	Yes	Yes	No	Yes	Yes	Yes	Yes	Yes	No	Yes	COMPLETE	VERY LIK	No	Yes	Yes	Yes	Yes	Yes	Yes	Yes	yes	Yes	Yes	Yes	Yes	COMPLETE	VERY LIK	Yes	Yes	Yes	COMPLETE	VERY LIK	0.006664	28	4	0	1	0	1	4
1671	Yes	Yes	Yes	Yes	Yes	COMPLETE	VERY LIK	Yes	Yes	Yes	Yes	No	Yes	Yes	Yes	Yes	Yes	No	Yes	COMPLETE	VERY LIK	No	Yes	Yes	Yes	Yes	Yes	Yes	Yes	yes	Yes	Yes	Yes	Yes	COMPLETE	VERY LIK						0.006911	35	0	1	0	0	1	4
1691	Yes	Yes	Yes	Yes	Yes	SOMEWHAT	VERY LIK	No	Yes	Yes	Yes	No	Yes	Yes	Yes	Yes	No	No	Yes	SOMEWHAT	VERY LIK	No	Yes	Yes	Yes	Yes	Yes	Yes	Yes	yes	Yes	Yes	No/IDK	Yes	COMPLETE	VERY LIK	Yes	Yes	Yes	SOMEWHAT	SOMEWHAT	0.006769	29	0	1	1	1	0	0
1723	Yes	Yes	Yes	Yes	Yes	COMPLETE	VERY LIK	No	No	Yes	Yes	No	Yes	Yes	Yes	Yes	Yes	No	Yes	COMPLETE	VERY LIK																Yes	Yes	Yes	COMPLETE	VERY LIK	0.006484	24	0	1	1	3	0	1
1673	Yes	Yes	Yes	Yes	Yes	COMPLETE	VERY LIK	Yes	Yes	Yes	Yes	No	Yes	Yes	Yes	Yes	Yes	No	Yes	COMPLETE	VERY LIK	No	Yes	Yes	Yes	Yes	Yes	Yes	Yes	yes	Yes	Yes	Yes	Yes	COMPLETE	VERY LIK						0.00717	21	1	1	1	5	1	2
1660	Yes	Yes	Yes	Yes	Yes	COMPLETE	VERY LIK	Yes	Yes	Yes	Yes	No	Yes	Yes	Yes	Yes	Yes	Yes	Yes	COMPLETE	VERY LIK	No	Yes	Yes	Yes	Yes	Yes	Yes	Yes	yes	Yes	Yes	No/IDK	No/IDK	COMPLETE	VERY LIK	Yes	Yes	No/IDK	COMPLETE	VERY LIK	0.006911	43	0	1	1	0	0	4
1745	Yes	Yes	Yes	Yes	Yes	COMPLETE	VERY LIK	Yes	Yes	Yes	Yes	No	Yes	Yes	Yes	Yes	Yes	No	Yes	COMPLETE	VERY LIK	No	Yes	Yes	Yes	Yes	Yes	Yes	Yes	yes	Yes	Yes	No/IDK	Yes	COMPLETE	VERY LIK	Yes	Yes	Yes	COMPLETE	VERY LIK	0.006664	22	4	0	1	4	0	2
1638	Yes	Yes	Yes	Yes	Yes	COMPLETE	VERY LIK	Yes	Yes	Yes	Yes	No	Yes	Yes	Yes	Yes	No	No	Yes	COMPLETE	VERY LIK	No	Yes	Yes	Yes	Yes	Yes	Yes	Yes	yes	Yes	Yes	No/IDK	Yes	COMPLETE	VERY LIK	Yes	Yes	Yes	COMPLETE	VERY LIK	0.00669	19	0	1	1	2	0	1
1734	Yes	Yes	Yes	Yes	Yes	COMPLETE	VERY LIK	Yes	Yes	Yes	Yes	Yes	Yes	Yes	Yes	Yes	No	Yes	Yes	COMPLETE	SOMEWHAT	No	Yes	Yes	Yes	Yes	Yes	Yes	Yes	yes	Yes	Yes	Yes	Yes	COMPLETE	VERY LIK	Yes	Yes	Yes	COMPLETE	VERY LIK	0.006799	18	0	1	1	7	0	1
1651	Yes	Yes	Yes	Yes	Yes	COMPLETE	VERY LIK	No	Yes	Yes	Yes	No	Yes	Yes	Yes	Yes	Yes	No	Yes	COMPLETE	VERY LIK	No	Yes	Yes	Yes	Yes	Yes	Yes	Yes	yes	Yes	Yes	Yes	Yes	COMPLETE	VERY LIK	Yes	Yes	Yes	COMPLETE	VERY LIK	0.00669	39	0	1	1	7	0	4
1613	Yes	Yes	Yes	Yes	Yes	COMPLETE	VERY LIK	No	No	Yes	Yes	No	Yes	Yes	Yes	Yes	Yes	No	Yes	COMPLETE	VERY LIK	No	Yes	Yes	Yes	Yes	Yes	Yes	Yes	yes	No/IDK	No/IDK	No/IDK	Yes	COMPLETE	VERY LIK	Yes	Yes	Yes	COMPLETE	VERY LIK	0.006766	35	0	1	1	0	1	4
1643	Yes	Yes	Yes	Yes	Yes	COMPLETE	VERY LIK	No	Yes	Yes	Yes	No	Yes	Yes	Yes	Yes	Yes	No	Yes	COMPLETE	VERY LIK																Yes	Yes	Yes	COMPLETE	VERY LIK	0.00669	28	0	1	1	7	0	0
1622	Yes	Yes	Yes	Yes	Yes	COMPLETE	VERY LIK	Yes	Yes	Yes	Yes	No	Yes	Yes	Yes	Yes	No	Yes	Yes	COMPLETE	VERY LIK	No	Yes	Yes	Yes	Yes	Yes	Yes	Yes	yes	Yes	No/IDK	No/IDK	Yes	COMPLETE	VERY LIK	Yes	Yes	Yes	COMPLETE	VERY LIK	0.006766	19	1	1	1	3	0	1
1680	Yes	Yes	Yes	Yes	Yes	COMPLETE	VERY LIK	Yes	Yes	Yes	Yes	No	Yes	Yes	Yes	Yes	Yes	No	Yes	COMPLETE	VERY LIK	No	Yes	Yes	Yes	Yes	Yes	Yes	Yes	yes	Yes	Yes	No/IDK	Yes	COMPLETE	VERY LIK	Yes	Yes	Yes	COMPLETE	VERY LIK	0.006769	21	1	1	1	7	0	2
1756	Yes	Yes	Yes	Yes	Yes	COMPLETE	VERY LIK	No	Yes	Yes	Yes	Yes	Yes	Yes	Yes	Yes	No	Yes	Yes	SOMEWHAT	SOMEWHAT	No	Yes	Yes	Yes	Yes	Yes	Yes	Yes	yes	Yes	Yes	Yes	Yes	COMPLETE	VERY LIK	Yes	Yes	Yes	COMPLETE	VERY LIK	0.006664	20	4	0	1	3	1	0
1618	Yes	Yes	Yes	Yes	Yes	COMPLETE	VERY LIK	Yes	Yes	Yes	Yes	No	Yes	Yes	Yes	Yes	Yes	Yes	Yes	COMPLETE	VERY LIK	No	Yes	Yes	Yes	Yes	Yes	Yes	Yes	yes	Yes	Yes	No/IDK	Yes	COMPLETE	VERY LIK	No/IDK	Yes	Yes	COMPLETE	VERY LIK	0.006766	19	0	1	1	7	0	2
1647	Yes	Yes	Yes	Yes	Yes	COMPLETE	VERY LIK	Yes	Yes	Yes	Yes	No	Yes	Yes	Yes	Yes	Yes	Yes	Yes	COMPLETE	VERY LIK	No	Yes	Yes	Yes	Yes	Yes	Yes	Yes	yes	Yes	No/IDK	Yes	Yes	COMPLETE	VERY LIK	Yes	Yes	Yes	COMPLETE	VERY LIK	0.00669	22	0	0	1	4	0	0
1670	Yes	Yes	Yes	Yes	Yes	COMPLETE	VERY LIK	No	Yes	Yes	Yes	No	Yes	Yes	Yes	Yes	No	No	Yes	COMPLETE	VERY LIK	No	Yes	Yes	Yes	Yes	Yes	Yes	Yes	yes	Yes	Yes	Yes	Yes	COMPLETE	VERY LIK	Yes	Yes	Yes	COMPLETE	VERY LIK	0.006911	27	1	1	1	5	2	0
1689	Yes	Yes	Yes	Yes	Yes	COMPLETE	VERY LIK	Yes	Yes	Yes	Yes	Yes	Yes	Yes	Yes	Yes	Yes	Yes	Yes	COMPLETE	VERY LIK																					0.006769	39	0	1	1	4	0	4
1675	Yes	Yes	Yes	Yes	Yes	COMPLETE	VERY LIK	Yes	Yes	Yes	Yes	No	Yes	Yes	Yes	Yes	Yes	No	No	COMPLETE	VERY LIK																No/IDK	Yes	No/IDK	SOMEWHAT	SOMEWHAT	0.00717	18	0	1	1	6	0	1
1715	Yes	Yes	Yes	Yes	Yes	COMPLETE	VERY LIK	Yes	Yes	Yes	Yes	No	Yes	Yes	Yes	Yes	Yes	No	Yes	COMPLETE	VERY LIK	No	Yes	Yes	Yes	Yes	Yes	Yes	Yes	yes	Yes	No/IDK	No/IDK	No/IDK	COMPLETE	VERY LIK	Yes	Yes	Yes	COMPLETE	VERY LIK	0.006651	20	1	1	1	7	0	4
1693	Yes	Yes	Yes	Yes	Yes	SOMEWHAT	SOMEWHAT	No	Yes	Yes	Yes	No	Yes	Yes	Yes	Yes	No	No	Yes	COMPLETE	VERY LIK	No	Yes	Yes	Yes	Yes	Yes	Yes	Yes	yes	Yes	Yes	No/IDK	Yes	SOMEWHAT	VERY LIK	Yes	Yes	Yes	COMPLETE	VERY LIK	0.006769	23	0	1	1	7	0	2
1755	Yes	Yes	Yes	Yes	Yes	COMPLETE	VERY LIK	No	Yes	Yes	Yes	No	Yes	Yes	Yes	Yes	No	No	Yes	COMPLETE	VERY LIK	No	Yes	Yes	Yes	Yes	Yes	Yes	Yes	yes	Yes	Yes	No/IDK	Yes	COMPLETE	VERY LIK	Yes	Yes	Yes	COMPLETE	VERY LIK	0.006664	25	0	1	1	8	0	0
1748	Yes	Yes	Yes	Yes	Yes	COMPLETE	VERY LIK	Yes	Yes	Yes	Yes	No	Yes	Yes	Yes	Yes	Yes	No	Yes	COMPLETE	VERY LIK																Yes	Yes	Yes	COMPLETE	VERY LIK	0.006664	17	4	0	1	4	1	1
1669	Yes	Yes	Yes	Yes	Yes	COMPLETE	VERY LIK	No	No	Yes	No	No	Yes	No	Yes	Yes	No	No	Yes	COMPLETE	VERY LIK	No	Yes	Yes	Yes	Yes	Yes	Yes	Yes	no	Yes	Yes	No/IDK	Yes	COMPLETE	VERY LIK	Yes	Yes	Yes	COMPLETE	VERY LIK	0.006911	29	0	1	1	6	0	0
1639	Yes	Yes	Yes	Yes	Yes	COMPLETE	VERY LIK	Yes	Yes	Yes	Yes	No	Yes	No	Yes	Yes	No	No	Yes	COMPLETE	VERY LIK	No	Yes	Yes	Yes	Yes	Yes	Yes	Yes	yes	Yes	Yes	No/IDK	Yes	COMPLETE	VERY LIK	Yes	Yes	Yes	COMPLETE	VERY LIK	0.00669	22	0	1	1	3	1	2
1704	Yes	Yes	Yes	Yes	Yes	COMPLETE	VERY LIK	No	No	Yes	Yes	No	Yes	Yes	Yes	Yes	Yes	No	Yes	COMPLETE	VERY LIK	No	Yes	Yes	Yes	Yes	Yes	Yes	Yes	yes	Yes	Yes	Yes	Yes	COMPLETE	VERY LIK	Yes	Yes	Yes	COMPLETE	VERY LIK	0.006873	35	0	1	1	0	1	4
1694	Yes	Yes	Yes	Yes	Yes	SOMEWHAT	SOMEWHAT	No	Yes	Yes	Yes	No	Yes	Yes	Yes	Yes	No	No	Yes	SOMEWHAT	VERY LIK																Yes	Yes	Yes	SOMEWHAT	VERY LIK	0.006769	15	2	0	0	6	0	1
1621	Yes	Yes	Yes	Yes	Yes	COMPLETE	VERY LIK	Yes	Yes	Yes	Yes	No	Yes	Yes	Yes	Yes	Yes	No	Yes	COMPLETE	VERY LIK	No	Yes	Yes	Yes	Yes	Yes	Yes	Yes	yes	Yes	Yes	No/IDK	Yes	COMPLETE	VERY LIK	Yes	Yes	Yes	COMPLETE	VERY LIK	0.006766	20	2	1	1	7	0	2
1711	Yes	Yes	Yes	Yes	Yes	COMPLETE	VERY LIK	Yes	Yes	Yes	Yes	No	Yes	Yes	Yes	Yes	Yes	Yes	Yes	SOMEWHAT	VERY LIK	No	Yes	Yes	Yes	Yes	No/IDK	Yes	Yes	yes	Yes	Yes	Yes	Yes	COMPLETE	VERY LIK						0.006651	20	0	1	1	8	0	1
1652	Yes	Yes	Yes	Yes	Yes	COMPLETE	VERY LIK	No	Yes	Yes	Yes	No	Yes	Yes	Yes	Yes	No	No	Yes	COMPLETE	VERY LIK																Yes	Yes	Yes	COMPLETE	VERY LIK	0.00669	25	0	1	0	8	0	1
1657	Yes	Yes	Yes	Yes	Yes	SOMEWHAT	SOMEWHAT	Yes	Yes	Yes	Yes	No	Yes	Yes	Yes	No	Yes	No	Yes	SOMEWHAT	VERY LIK	No	Yes	Yes	Yes	Yes	Yes	Yes	Yes	yes	Yes	No/IDK	No/IDK	No/IDK	COMPLETE	SOMEWHAT	No/IDK	No/IDK	Yes	COMPLETE	VERY LIK	0.006911	37	2	1	1	2	0	4
1616	Yes	Yes	Yes	Yes	Yes	COMPLETE	VERY LIK	No	No	Yes	Yes	Yes	Yes	Yes	Yes	Yes	Yes	No	Yes	COMPLETE	VERY LIK																					0.006766	26	0	1	1	7	0	0
1710	Yes	Yes	Yes	No/IDK	Yes	COMPLETE	VERY LIK	Yes	Yes	No	Yes	Yes	Yes	Yes	Yes	Yes	No	Yes	Yes	COMPLETE	VERY LIK	No	Yes	Yes	Yes	Yes	Yes	Yes	Yes	yes	Yes	Yes	Yes	Yes	COMPLETE	VERY LIK						0.006651	20	4	1	1	4	1	2
1712	Yes	Yes	Yes	Yes	Yes	COMPLETE	VERY LIK	No	No	Yes	Yes	No	Yes	Yes	Yes	Yes	Yes	No	Yes	COMPLETE	VERY LIK																Yes	Yes	Yes	COMPLETE	VERY LIK	0.006651	32	0	1	0	4	1	0
1636	Yes	Yes	Yes	Yes	Yes	COMPLETE	VERY LIK	Yes	Yes	Yes	Yes	No	Yes	Yes	Yes	Yes	Yes	No	No	COMPLETE	VERY LIK	No	Yes	Yes	Yes	Yes	Yes	Yes	Yes	no	Yes	Yes	Yes	Yes	COMPLETE	VERY LIK	No/IDK	Yes	Yes	COMPLETE	VERY LIK	0.00669	25	4	1	1	4	0	0
1698	Yes	Yes	Yes	Yes	Yes	COMPLETE	VERY LIK	Yes	Yes	Yes	Yes	No	Yes	Yes	Yes	Yes	Yes	No	Yes	COMPLETE	VERY LIK	No	Yes	Yes	Yes	Yes	Yes	Yes	Yes	yes	Yes	Yes	Yes	Yes	COMPLETE	VERY LIK	Yes	Yes	Yes	COMPLETE	VERY LIK	0.006873	19	2	1	1	7	0	1
1696	Yes	Yes	Yes	Yes	Yes	COMPLETE	VERY LIK	Yes	Yes	Yes	Yes	No	Yes	Yes	Yes	Yes	Yes	No	Yes	COMPLETE	VERY LIK	No	Yes	Yes	Yes	Yes	Yes	Yes	Yes	yes	Yes	Yes	Yes	Yes	COMPLETE	VERY LIK						0.006769	32	0	1	1	5	2	0
1697	Yes	Yes	Yes	Yes	Yes	COMPLETE	VERY LIK	No	No	No	Yes	No	Yes	Yes	Yes	Yes	Yes	No	Yes	COMPLETE	VERY LIK																Yes	Yes	Yes	COMPLETE	VERY LIK	0.006873	18	0	1	0	0	1	2
1644	Yes	Yes	Yes	Yes	Yes	COMPLETE	VERY LIK	Yes	Yes	Yes	Yes	No	Yes	Yes	Yes	Yes	Yes	No	Yes	COMPLETE	VERY LIK	No	Yes	Yes	Yes	Yes	Yes	Yes	Yes	yes	Yes	Yes	Yes	Yes	COMPLETE	VERY LIK	Yes	Yes	Yes	COMPLETE	VERY LIK	0.00669	26	0	1	1	4	0	0
1625	Yes	No/IDK	Yes	Yes	Yes	COMPLETE	VERY LIK	Yes	Yes	Yes	Yes	No	Yes	Yes	Yes	Yes	Yes	Yes	Yes	COMPLETE	VERY LIK																					0.006766	20	1	1	1	5	0	1
1731	Yes	Yes	Yes	Yes	Yes	COMPLETE	VERY LIK	No	Yes	Yes	Yes	No	Yes	Yes	Yes	Yes	No	No	Yes	COMPLETE	VERY LIK	No	Yes	Yes	Yes	Yes	Yes	Yes	Yes	yes	Yes	Yes	Yes	Yes	COMPLETE	SOMEWHAT	Yes	Yes	Yes	COMPLETE	VERY LIK	0.006799	25	0	1	1	7	2	0
1695	Yes	Yes	Yes	Yes	Yes	COMPLETE	VERY LIK	No	Yes	Yes	Yes	No	Yes	Yes	Yes	Yes	Yes	No	Yes	COMPLETE	VERY LIK	No	Yes	Yes	Yes	Yes	Yes	Yes	Yes	yes	Yes	Yes	Yes	Yes	COMPLETE	VERY LIK	Yes	Yes	Yes	COMPLETE	VERY LIK	0.006769	40	1	1	0	0	1	4
1628	Yes	Yes	Yes	Yes	Yes	COMPLETE	VERY LIK	No	Yes	Yes	Yes	No	Yes	Yes	Yes	Yes	Yes	No	Yes	COMPLETE	VERY LIK																Yes	Yes	Yes	COMPLETE	VERY LIK	0.006766	31	2	1	1	6	0	0
1659	Yes	Yes	Yes	Yes	Yes	COMPLETE	SOMEWHAT	Yes	Yes	Yes	Yes	No	Yes	Yes	Yes	Yes	Yes	No	Yes	COMPLETE	VERY LIK	No	Yes	Yes	Yes	Yes	Yes	Yes	Yes	yes	Yes	Yes	Yes	Yes	COMPLETE	VERY LIK						0.006911	29	0	1	1	3	1	4
1730	Yes	Yes	Yes	Yes	Yes	COMPLETE	VERY LIK	No	Yes	Yes	Yes	No	Yes	Yes	Yes	Yes	No	No	No	COMPLETE	VERY LIK	No	Yes	Yes	Yes	Yes	Yes	Yes	Yes	yes	Yes	Yes	Yes	Yes	COMPLETE	VERY LIK						0.006799	21	0	1	1	6	0	0
1654	Yes	Yes	Yes	Yes	Yes	SOMEWHAT	VERY LIK	Yes	Yes	Yes	Yes	No	Yes	Yes	Yes	Yes	Yes	No	Yes	SOMEWHAT	VERY LIK	No	Yes	Yes	Yes	Yes	Yes	Yes	Yes	yes	Yes	Yes	Yes	Yes	SOMEWHAT	VERY LIK	Yes	Yes	Yes	COMPLETE	SOMEWHAT	0.006911	26	0	0	1	4	2	0
1719	Yes	Yes	Yes	Yes	Yes	COMPLETE	VERY LIK	Yes	Yes	Yes	Yes	Yes	Yes	Yes	Yes	Yes	No	Yes	Yes	COMPLETE	VERY LIK																Yes	Yes	Yes	COMPLETE	VERY LIK	0.006484	23	0	1	1	6	0	0
1726								No	No	Yes	No	Yes	No	No	No	No	No	Yes	Yes	SOMEWHAT	SOMEWHAT	No	Yes	Yes	Yes	Yes	Yes	Yes	Yes	yes	Yes	Yes	Yes	Yes	COMPLETE	VERY LIK	Yes	Yes	Yes	COMPLETE	VERY LIK	0.006799	28	0	0	1	8	0	0
1744	Yes	Yes	Yes	Yes	Yes	COMPLETE	VERY LIK	Yes	Yes	Yes	Yes	No	Yes	Yes	Yes	Yes	Yes	No	Yes	COMPLETE	SOMEWHAT																Yes	Yes	Yes	COMPLETE	VERY LIK	0.006664	18	0	1	1	0	1	1
1759	Yes	Yes	Yes	Yes	Yes	COMPLETE	VERY LIK	No	Yes	Yes	Yes	Yes	Yes	Yes	Yes	Yes	No	No	Yes	COMPLETE	VERY LIK	No	Yes	Yes	Yes	Yes	Yes	Yes	Yes	yes	Yes	Yes	Yes	Yes	COMPLETE	VERY LIK	Yes	Yes	Yes	COMPLETE	VERY LIK	0.006664	19	1	0	1	8	0	1
1690	Yes	Yes	Yes	Yes	Yes	SOMEWHAT	SOMEWHAT	No	Yes	Yes	Yes	No	Yes	Yes	Yes	Yes	No	No	Yes	SOMEWHAT	VERY LIK	No	Yes	Yes	Yes	Yes	Yes	Yes	Yes	yes	Yes	Yes	No/IDK	Yes	SOMEWHAT	SOMEWHAT	Yes	Yes	Yes	COMPLETE	VERY LIK	0.006769	23	0	1	1	8	0	2
1706	Yes	Yes	Yes	Yes	Yes	COMPLETE	VERY LIK	Yes	Yes	Yes	Yes	No	Yes	Yes	Yes	Yes	Yes	Yes	No	COMPLETE	VERY LIK																Yes	Yes	Yes	COMPLETE	VERY LIK	0.006873	26	0	1	1	8	0	1
1641	Yes	Yes	Yes	Yes	Yes	COMPLETE	VERY LIK	Yes	No	Yes	Yes	No	Yes	Yes	Yes	Yes	No	No	Yes	COMPLETE	VERY LIK																Yes	Yes	Yes	COMPLETE	VERY LIK	0.00669	17	0	1	1	2	0	1
1681	Yes	Yes	Yes	Yes	Yes	COMPLETE	VERY LIK	Yes	Yes	Yes	Yes	No	Yes	Yes	Yes	Yes	Yes	No	Yes	COMPLETE	VERY LIK																Yes	Yes	Yes	COMPLETE	VERY LIK	0.006769	25	1	1	1	0	1	0
1727	Yes	Yes	Yes	Yes	Yes	SOMEWHAT	SOMEWHAT	No	No	Yes	No	Yes	No	No	No	No	No	Yes	Yes	COMPLETE	COMPLETE	No	Yes	Yes	Yes	Yes	Yes	Yes	Yes	yes	Yes	Yes	Yes	Yes	COMPLETE	VERY LIK	Yes	Yes	Yes	COMPLETE	VERY LIK	0.006799	43	1	1	1	2	1	4
1717	No/IDK	No/IDK	No/IDK	No/IDK	No/IDK	NEITHER	NEITHER	Yes	Yes	Yes	Yes	No	Yes	Yes	Yes	Yes	No	Yes	Yes	COMPLETE	VERY LIK	No	Yes	Yes	Yes	Yes	Yes	Yes	Yes	yes	Yes	Yes	No/IDK	Yes	COMPLETE	VERY LIK	Yes	Yes	Yes	COMPLETE	VERY LIK	0.006484	29	2	1	1	1	0	0
1623	Yes	Yes	Yes	Yes	Yes	COMPLETE	VERY LIK	Yes	Yes	Yes	Yes	No	Yes	Yes	Yes	Yes	Yes	No	Yes	COMPLETE	VERY LIK	No	Yes	Yes	Yes	Yes	Yes	Yes	Yes	yes	Yes	Yes	Yes	Yes	COMPLETE	VERY LIK						0.006766	33	0	1	1	3	1	4
1666	Yes	Yes	Yes	Yes	Yes	COMPLETE	VERY LIK	Yes	Yes	Yes	Yes	Yes	Yes	Yes	Yes	Yes	No	Yes	Yes	COMPLETE	VERY LIK																Yes	Yes	Yes	COMPLETE	VERY LIK	0.006911	44	0	1	1	2	1	4
1714	Yes	Yes	Yes	Yes	Yes	COMPLETE	VERY LIK	No	No	Yes	Yes	No	Yes	Yes	Yes	Yes	No	No	Yes	COMPLETE	VERY LIK																Yes	Yes	Yes	COMPLETE	VERY LIK	0.006651	29	0	1	1	7	0	0
1617	Yes	Yes	Yes	Yes	Yes	COMPLETE	VERY LIK	No	No	Yes	Yes	No	Yes	Yes	Yes	Yes	Yes	No	Yes	COMPLETE	VERY LIK																					0.006766	24	0	1	1	7	0	2
1742	Yes	Yes	Yes	Yes	Yes	COMPLETE	VERY LIK	Yes	Yes	Yes	Yes	No	Yes	Yes	Yes	Yes	Yes	No	Yes	COMPLETE	VERY LIK	No	Yes	Yes	Yes	Yes	Yes	Yes	Yes	yes	No/IDK	Yes	Yes	No/IDK	COMPLETE	VERY LIK						0.006664	34	0	0	1	0	1	4
1702	Yes	Yes	Yes	Yes	Yes	COMPLETE	VERY LIK	No	Yes	Yes	Yes	No	Yes	Yes	Yes	Yes	Yes	No	Yes	COMPLETE	VERY LIK																Yes	Yes	Yes	COMPLETE	VERY LIK	0.006873	28	0	1	1	2	0	0
1615	Yes	Yes	Yes	Yes	Yes	COMPLETE	VERY LIK	No	No	Yes	Yes	No	Yes	Yes	Yes	Yes	Yes	No	Yes	COMPLETE	VERY LIK																No/IDK	Yes	Yes	COMPLETE	SOMEWHAT	0.006766	31	0	1	1	6	0	0
1688	Yes	Yes	Yes	Yes	Yes	COMPLETE	VERY LIK	No	Yes	Yes	Yes	No	Yes	Yes	Yes	Yes	No	Yes	Yes	COMPLETE	VERY LIK	No	Yes	Yes	Yes	Yes	Yes	Yes	Yes	yes	Yes	Yes	Yes	Yes	COMPLETE	VERY LIK						0.006769	17	0	1	1	1	0	1
1656	Yes	Yes	Yes	Yes	Yes	SOMEWHAT	VERY LIK	Yes	Yes	Yes	Yes	No	Yes	Yes	Yes	Yes	Yes	No	Yes	COMPLETE	SOMEWHAT	No	Yes	Yes	Yes	Yes	Yes	Yes	Yes	yes	Yes	Yes	Yes	Yes	SOMEWHAT	SOMEWHAT	Yes	Yes	Yes	SOMEWHAT	SOMEWHAT	0.006911	28	1	0	1	5	2	0
1699	Yes	Yes	Yes	Yes	Yes	COMPLETE	VERY LIK	Yes	Yes	Yes	Yes	No	Yes	Yes	Yes	Yes	Yes	No	Yes	COMPLETE	VERY LIK	No	Yes	Yes	Yes	Yes	Yes	Yes	Yes	yes	Yes	Yes	Yes	Yes	COMPLETE	VERY LIK	Yes	Yes	Yes	COMPLETE	VERY LIK	0.006873	22	0	1	1	1	0	1
1686	Yes	Yes	Yes	Yes	Yes	COMPLETE	VERY LIK																																			0.006769	32	0	1	1	4	0	4
1626	Yes	Yes	Yes	Yes	Yes	COMPLETE	VERY LIK	Yes	Yes	Yes	Yes	Yes	Yes	Yes	Yes	Yes	Yes	Yes	Yes	COMPLETE	SOMEWHAT	No	Yes	Yes	Yes	Yes	Yes	Yes	Yes	yes	No/IDK	No/IDK	No/IDK	No/IDK	SOMEWHAT	SOMEWHAT						0.006766	28	0	1	1	7	0	0
1664	Yes	Yes	Yes	Yes	Yes	COMPLETE	VERY LIK	Yes	Yes	Yes	Yes	No	Yes	Yes	Yes	Yes	Yes	No	Yes	COMPLETE	VERY LIK																					0.006911	28	1	1	1	8	0	2
1716	Yes	Yes	No/IDK	Yes	Yes	SOMEWHAT	VERY LIK	Yes	Yes	Yes	Yes	No	Yes	Yes	Yes	Yes	Yes	No	Yes	SOMEWHAT	VERY LIK	No	Yes	Yes	Yes	Yes	Yes	Yes	Yes	yes	Yes	Yes	Yes	Yes	COMPLETE	SOMEWHAT	No/IDK	Yes	Yes	SOMEWHAT	VERY LIK	0.006651	29	0	0	1	5	2	4
1649	Yes	Yes	Yes	Yes	Yes	COMPLETE	VERY LIK	No	Yes	Yes	Yes	No	Yes	Yes	Yes	Yes	No	No	Yes	COMPLETE	VERY LIK	No	Yes	Yes	Yes	Yes	Yes	Yes	Yes						COMPLETE	VERY LIK						0.00669	31	0	1	1	3	1	4
1650	Yes	Yes	Yes	Yes	Yes	COMPLETE	VERY LIK	No	Yes	Yes	Yes	No	Yes	Yes	Yes	Yes	Yes	No	Yes	COMPLETE	VERY LIK	No	Yes	Yes	Yes	Yes	Yes	Yes	Yes	yes	Yes	Yes	Yes	Yes	COMPLETE	VERY LIK	Yes	Yes	Yes	COMPLETE	VERY LIK	0.00669	37	0	1	1	4	2	0
1687	Yes	Yes	Yes	Yes	Yes	COMPLETE	VERY LIK	Yes	Yes	Yes	Yes	No	No	Yes	Yes	Yes	No	Yes	Yes	COMPLETE	VERY LIK																					0.006769	44	0	1	1	4	0	0
1679	Yes	Yes	Yes	Yes	Yes	COMPLETE	VERY LIK	Yes	Yes	Yes	Yes	No	Yes	Yes	Yes	Yes	Yes	No	Yes	COMPLETE	VERY LIK	No	Yes	Yes	Yes	Yes	Yes	Yes	Yes	no	No/IDK	Yes	Yes	Yes	COMPLETE	VERY LIK	Yes	Yes	Yes	COMPLETE	VERY LIK	0.00717	26	0	1	1	6	0	4
1718	Yes	Yes	Yes	Yes	Yes	COMPLETE	VERY LIK	Yes	Yes	Yes	Yes	No	Yes	Yes	Yes	Yes	No	No	Yes	COMPLETE	VERY LIK	No	Yes	Yes	Yes	Yes	Yes	Yes	Yes	yes	Yes	Yes	No/IDK	Yes	COMPLETE	VERY LIK	Yes	Yes	Yes	COMPLETE	VERY LIK	0.006484	36	0	1	1	5	0	4
1645	Yes	Yes	Yes	Yes	Yes	COMPLETE	VERY LIK	Yes	Yes	Yes	Yes	No	Yes	Yes	Yes	Yes	Yes	No	Yes	COMPLETE	VERY LIK																					0.00669	20	0	0	1	5	0	2
1634	Yes	Yes	Yes	Yes	Yes	COMPLETE	VERY LIK															No	Yes	Yes	Yes	Yes	Yes	Yes	Yes	yes	Yes	Yes	Yes	Yes	COMPLETE	VERY LIK						0.00669	24	4	0	1	1	1	2
1631	Yes	Yes	Yes	Yes	Yes	COMPLETE	VERY LIK	No	Yes	Yes	Yes	No	Yes	Yes	Yes	Yes	Yes	No	Yes	COMPLETE	VERY LIK	No	Yes	Yes	Yes	Yes	Yes	Yes	Yes	yes	Yes	Yes	Yes	Yes	COMPLETE	VERY LIK	Yes	Yes	Yes	COMPLETE	VERY LIK	0.006766	25	0	1	1	4	2	0
1703	Yes	Yes	Yes	Yes	Yes	COMPLETE	VERY LIK	Yes	Yes	Yes	Yes	Yes	Yes	Yes	Yes	Yes	Yes	No	Yes	COMPLETE	VERY LIK	No	Yes	Yes	Yes	Yes	Yes	Yes	Yes	yes	Yes	Yes	Yes	Yes	COMPLETE	VERY LIK	Yes	Yes	Yes	COMPLETE	VERY LIK	0.006873	20	0	1	1	8	0	1
1721	Yes	Yes	Yes	Yes	Yes	COMPLETE	VERY LIK	Yes	Yes	Yes	Yes	No	Yes	Yes	Yes	Yes	Yes	No	Yes	COMPLETE	VERY LIK	No	Yes	Yes	Yes	Yes	Yes	Yes	Yes	yes	Yes	Yes	No/IDK	Yes	COMPLETE	VERY LIK	Yes	Yes	No/IDK	COMPLETE	VERY LIK	0.006484	23	2	1	1	2	0	2
1635	Yes	Yes	Yes	Yes	Yes	COMPLETE	VERY LIK	No	No	Yes	Yes	No	Yes	Yes	Yes	Yes	Yes	No	Yes	COMPLETE	VERY LIK	No	Yes	Yes	Yes	Yes	Yes	Yes	Yes	yes	Yes	Yes	Yes	Yes	COMPLETE	VERY LIK	Yes	Yes	Yes	COMPLETE	VERY LIK	0.00669	26	4	1	1	6	0	0
1642	Yes	Yes	Yes	Yes	Yes	COMPLETE	VERY LIK	Yes	Yes	Yes	Yes	No	Yes	Yes	Yes	Yes	No	No	Yes	COMPLETE	VERY LIK	No	Yes	Yes	Yes	Yes	Yes	Yes	Yes	yes	Yes	Yes	No/IDK	Yes	COMPLETE	VERY LIK	Yes	Yes	Yes	COMPLETE	VERY LIK	0.00669	24	0	1	1	4	1	1
1724	Yes	Yes	Yes	Yes	Yes	SOMEWHAT	SOMEWHAT	No	No	Yes	Yes	No	Yes	Yes	Yes	Yes	Yes	No	Yes	COMPLETE	VERY LIK	No	Yes	Yes	Yes	Yes	Yes	Yes	Yes	yes	Yes	Yes	Yes	Yes	COMPLETE	VERY LIK	Yes	Yes	Yes	COMPLETE	VERY LIK	0.006484	30	0	1	1	8	0	0
1757	Yes	Yes	Yes	Yes	Yes	COMPLETE	VERY LIK	Yes	Yes	Yes	Yes	No	Yes	Yes	Yes	Yes	No	No	Yes	COMPLETE	VERY LIK	No	Yes	Yes	Yes	Yes	Yes	Yes	Yes	no	Yes	Yes	Yes	Yes	COMPLETE	VERY LIK	Yes	Yes	Yes	COMPLETE	VERY LIK	0.006664	28	4	0	1	4	2	0
1751	Yes	Yes	Yes	Yes	Yes	COMPLETE	VERY LIK	Yes	No	Yes	Yes	No	Yes	Yes	Yes	Yes	Yes	No	Yes	COMPLETE	VERY LIK	No	Yes	Yes	Yes	Yes	Yes	Yes	Yes	yes	Yes	Yes	No/IDK	Yes	COMPLETE	VERY LIK	Yes	Yes	Yes	COMPLETE	VERY LIK	0.006664	38	4	0	1	0	1	4
1637	Yes	Yes	Yes	Yes	Yes	COMPLETE	VERY LIK	Yes	Yes	Yes	Yes	No	Yes	Yes	Yes	Yes	Yes	No	No	COMPLETE	VERY LIK	No	Yes	Yes	Yes	Yes	Yes	Yes	Yes	yes	Yes	Yes	Yes	Yes	COMPLETE	VERY LIK	Yes	Yes	Yes	COMPLETE	VERY LIK	0.00669	21	4	1	0	5	0	0
1624	Yes	Yes	Yes	Yes	Yes	COMPLETE	VERY LIK	Yes	No	Yes	Yes	No	Yes	Yes	Yes	Yes	Yes	Yes	Yes	COMPLETE	VERY LIK																					0.006766	28	2	1	1	8	0	0
1658	Yes	Yes	Yes	Yes	Yes	COMPLETE	VERY LIK	Yes	Yes	Yes	Yes	No	Yes	Yes	Yes	Yes	Yes	No	Yes	SOMEWHAT	SOMEWHAT	No	Yes	Yes	Yes	Yes	Yes	Yes	Yes	yes	Yes	Yes	Yes	Yes	COMPLETE	VERY LIK	Yes	Yes	Yes	COMPLETE	SOMEWHAT	0.006911	24	0	1	0	3	2	0
1678	Yes	Yes	Yes	Yes	Yes	COMPLETE	VERY LIK	Yes	Yes	Yes	Yes	No	Yes	Yes	Yes	Yes	Yes	No	Yes	COMPLETE	VERY LIK																					0.00717	23	0	0	0	3	0	2
1640	Yes	Yes	Yes	Yes	Yes	COMPLETE	VERY LIK	No	Yes	Yes	Yes	No	Yes	Yes	Yes	Yes	No	No	Yes	COMPLETE	VERY LIK																Yes	Yes	Yes	COMPLETE	VERY LIK	0.00669	16	0	1	0	2	1	1
1720	Yes	Yes	Yes	Yes	Yes	COMPLETE	VERY LIK	Yes	Yes	Yes	Yes	No	Yes	Yes	Yes	Yes	Yes	No	Yes	COMPLETE	VERY LIK	No	Yes	Yes	Yes	Yes	Yes	Yes	Yes	yes	No/IDK	No/IDK	No/IDK	Yes	COMPLETE	VERY LIK	Yes	Yes	Yes	COMPLETE	VERY LIK	0.006484	30	0	1	1	4	0	0
1632	Yes	Yes	Yes	Yes	Yes	COMPLETE	VERY LIK	No	Yes	Yes	Yes	No	Yes	Yes	Yes	Yes	Yes	No	Yes	COMPLETE	VERY LIK	No	Yes	Yes	Yes	Yes	Yes	Yes	Yes	yes	Yes	Yes	Yes	Yes	COMPLETE	VERY LIK	Yes	Yes	Yes	COMPLETE	VERY LIK	0.006766	26	0	1	1	1	0	0
1667	Yes	Yes	Yes	Yes	Yes	COMPLETE	VERY LIK	Yes	Yes	Yes	Yes	Yes	Yes	Yes	Yes	Yes	Yes	No	Yes	COMPLETE	VERY LIK	No	Yes	Yes	Yes	Yes	Yes	Yes	Yes	yes	Yes	Yes	Yes	Yes	COMPLETE	VERY LIK	Yes	Yes	Yes	COMPLETE	VERY LIK	0.006911	28	1	1	1	5	1	4
1722	Yes	Yes	Yes	Yes	Yes	COMPLETE	VERY LIK	Yes	Yes	Yes	Yes	No	Yes	Yes	Yes	Yes	Yes	No	Yes	COMPLETE	VERY LIK																Yes	Yes	Yes	COMPLETE	VERY LIK	0.006484	20	1	1	1	2	0	1
1741	Yes	Yes	Yes	Yes	Yes	COMPLETE	VERY LIK	Yes	Yes	Yes	Yes	Yes	Yes	Yes	Yes	Yes	Yes	Yes	No	COMPLETE	VERY LIK	No	Yes	Yes	Yes	Yes	Yes	Yes	Yes	yes	Yes	Yes	Yes	Yes	COMPLETE	VERY LIK						0.006664	36	0	0	0	0	1	4
1732	Yes	Yes	Yes	Yes	Yes	COMPLETE	VERY LIK	No	No	Yes	Yes	No	Yes	Yes	Yes	Yes	No	No	Yes	SOMEWHAT	VERY LIK	No	Yes	Yes	Yes	Yes	Yes	Yes	Yes	yes	Yes	Yes	Yes	Yes	COMPLETE	VERY LIK						0.006799	22	0	1	1	5	2	2
1737	Yes	Yes	Yes	Yes	Yes	COMPLETE	VERY LIK	No	Yes	Yes	Yes	No	Yes	Yes	Yes	Yes	No	No	Yes	COMPLETE	VERY LIK	No	Yes	Yes	Yes	Yes	Yes	Yes	Yes	yes	Yes	Yes	Yes	Yes	COMPLETE	VERY LIK	Yes	Yes	Yes	COMPLETE	VERY LIK	0.006799	26	1	0	1	4	0	4
1729	Yes	Yes	Yes	Yes	Yes	COMPLETE	VERY LIK	No	No	Yes	Yes	No	Yes	Yes	Yes	Yes	No	No	Yes	COMPLETE	VERY LIK																					0.006799	19	0	1	1	4	1	1
1677	Yes	Yes	Yes	Yes	Yes	COMPLETE	VERY LIK	No	Yes	Yes	Yes	No	Yes	Yes	Yes	Yes	Yes	No	Yes	COMPLETE	VERY LIK	No	Yes	Yes	Yes	Yes	Yes	Yes	Yes	no	Yes	Yes	Yes	Yes	COMPLETE	VERY LIK	Yes	Yes	Yes	COMPLETE	VERY LIK	0.00717	22	0	0	1	6	0	2
1728	Yes	Yes	Yes	Yes	Yes	COMPLETE	SOMEWHAT	No	No	Yes	No	No	No	No	No	No	No	Yes	Yes	COMPLETE	SOMEWHAT																Yes	Yes	Yes	COMPLETE	SOMEWHAT	0.006799	35	1	0	1	8	0	2
1662	Yes	Yes	Yes	Yes	Yes	COMPLETE	VERY LIK	No	Yes	Yes	Yes	No	Yes	Yes	Yes	Yes	No	No	Yes	SOMEWHAT	VERY LIK	No	Yes	Yes	No/IDK	Yes	Yes	Yes	Yes	yes	Yes	Yes	No/IDK	Yes	SOMEWHAT	VERY LIK	Yes	Yes	Yes	COMPLETE	VERY LIK	0.006911	23	2	1	1	4	0	1
1653	Yes	Yes	Yes	Yes	Yes	SOMEWHAT	VERY LIK	Yes	No	Yes	Yes	Yes	Yes	Yes	No	No	Yes	Yes	Yes	SOMEWHAT	SOMEWHAT	No	Yes	Yes	Yes	Yes	Yes	Yes	Yes	yes	Yes	Yes	Yes	Yes	COMPLETE	VERY LIK	Yes	Yes	Yes	SOMEWHAT	SOMEWHAT	0.006911	24	1	0	1	2	0	2
1630	Yes	Yes	Yes	Yes	Yes	SOMEWHAT	VERY LIK	Yes	Yes	Yes	Yes	No	Yes	Yes	Yes	Yes	Yes	No	Yes	COMPLETE	SOMEWHAT	No	Yes	Yes	Yes	Yes	Yes	Yes	Yes	yes	Yes	Yes	Yes	Yes	COMPLETE	SOMEWHAT	Yes	Yes	Yes	SOMEWHAT	VERY LIK	0.006766	27	0	0	1	3	2	0
1663	Yes	Yes	Yes	Yes	Yes	COMPLETE	VERY LIK	No	No	Yes	Yes	No	Yes	Yes	Yes	Yes	Yes	No	Yes	COMPLETE	VERY LIK	No	Yes	Yes	Yes	Yes	Yes	Yes	Yes	yes	No/IDK	No/IDK	Yes	Yes	COMPLETE	VERY LIK	Yes	Yes	Yes	COMPLETE	VERY LIK	0.006911	28	1	1	1	2	0	0
1746	Yes	Yes	Yes	Yes	Yes	COMPLETE	VERY LIK	Yes	Yes	Yes	Yes	No	Yes	Yes	Yes	Yes	Yes	No	Yes	COMPLETE	VERY LIK																Yes	Yes	Yes	COMPLETE	VERY LIK	0.006664	27	4	0	1	3	1	0
1682	Yes	Yes	Yes	Yes	Yes	COMPLETE	VERY LIK	Yes	Yes	Yes	Yes	No	Yes	Yes	Yes	Yes	Yes	No	Yes	COMPLETE	VERY LIK	No	Yes	Yes	Yes	Yes	Yes	Yes	Yes	yes	Yes	Yes	No/IDK	Yes	COMPLETE	VERY LIK	Yes	Yes	Yes	COMPLETE	VERY LIK	0.006769	24	0	1	1	5	0	2
1674	Yes	Yes	Yes	Yes	Yes	COMPLETE	VERY LIK	Yes	Yes	Yes	Yes	No	Yes	Yes	Yes	Yes	Yes	No	Yes	COMPLETE	VERY LIK																Yes	Yes	Yes	COMPLETE	VERY LIK	0.00717	31	0	1	1	3	0	4
1700	Yes	Yes	Yes	Yes	Yes	COMPLETE	VERY LIK	Yes	Yes	Yes	Yes	No	Yes	Yes	Yes	Yes	Yes	No	Yes	COMPLETE	VERY LIK																Yes	Yes	Yes	COMPLETE	VERY LIK	0.006873	20	0	1	0	8	2	1
1708	Yes	Yes	Yes	Yes	Yes	COMPLETE	VERY LIK	Yes	Yes	Yes	Yes	No	Yes	Yes	Yes	Yes	Yes	No	Yes	COMPLETE	VERY LIK	No	Yes	Yes	Yes	Yes	Yes	Yes	Yes	yes	Yes	Yes	Yes	Yes	COMPLETE	VERY LIK	Yes	Yes	Yes	COMPLETE	VERY LIK	0.006873	24	0	1	1	3	1	2
1750	Yes	Yes	Yes	Yes	Yes	COMPLETE	VERY LIK	Yes	Yes	Yes	Yes	No	Yes	Yes	Yes	Yes	No	No	Yes	COMPLETE	VERY LIK	No	Yes	Yes	Yes	Yes	Yes	Yes	Yes	yes	Yes	Yes	No/IDK	Yes	COMPLETE	VERY LIK	Yes	Yes	Yes	COMPLETE	VERY LIK	0.006664	28	4	0	1	0	1	0
1655	Yes	Yes	Yes	Yes	Yes	SOMEWHAT	SOMEWHAT	Yes	Yes	Yes	Yes	No	Yes	Yes	Yes	Yes	Yes	No	Yes	COMPLETE	VERY LIK	No	Yes	Yes	Yes	Yes	Yes	Yes	Yes	yes	Yes	Yes	Yes	Yes	COMPLETE	VERY LIK	Yes	Yes	Yes	SOMEWHAT	VERY LIK	0.006911	17	0	1	1	7	2	2
1633	Yes	Yes	Yes	Yes	Yes	COMPLETE	VERY LIK	Yes	Yes	Yes	Yes	No	Yes	Yes	Yes	Yes	Yes	No	Yes	COMPLETE	VERY LIK																Yes	Yes	Yes	COMPLETE	VERY LIK	0.00669	31	4	1	1	2	0	2
1760	Yes	Yes	Yes	Yes	Yes	COMPLETE	VERY LIK	No	Yes	Yes	Yes	No	Yes	Yes	Yes	Yes	Yes	No	Yes	COMPLETE	VERY LIK	No	Yes	Yes	Yes	Yes	Yes	Yes	Yes	yes	Yes	Yes	Yes	Yes	COMPLETE	VERY LIK	Yes	Yes	Yes	COMPLETE	VERY LIK	0.006664	18	4	0	1	8	0	1
1614	Yes	Yes	Yes	Yes	Yes	COMPLETE	VERY LIK	No	No	Yes	Yes	No	Yes	Yes	Yes	Yes	Yes	No	Yes	COMPLETE	VERY LIK	No	Yes	Yes	Yes	Yes	Yes	Yes	Yes	yes	Yes	Yes	Yes	Yes	COMPLETE	VERY LIK	No/IDK	Yes	Yes	COMPLETE	VERY LIK	0.006766	21	0	1	1	8	0	0
1739	Yes	Yes	Yes	Yes	Yes	COMPLETE	VERY LIK	Yes	Yes	Yes	Yes	No	Yes	Yes	Yes	Yes	Yes	Yes	Yes	COMPLETE	VERY LIK	No	Yes	Yes	Yes	Yes	Yes	Yes	Yes	yes	No/IDK	Yes	Yes	Yes	COMPLETE	VERY LIK						0.006664	35	4	0	1	5	1	0
1740	Yes	Yes	Yes	Yes	Yes	COMPLETE	VERY LIK	Yes	Yes	Yes	Yes	No	Yes	Yes	Yes	Yes	Yes	Yes	Yes	COMPLETE	VERY LIK	No	Yes	Yes	Yes	Yes	Yes	Yes	Yes	yes	Yes	Yes	Yes	Yes	COMPLETE	VERY LIK	No/IDK	Yes	Yes	COMPLETE	VERY LIK	0.006664	33	4	0	1	2	0	4
1709	Yes	Yes	Yes	Yes	Yes	COMPLETE	VERY LIK	No	Yes	Yes	Yes	No	Yes	Yes	Yes	Yes	Yes	No	Yes	COMPLETE	VERY LIK	No	Yes	Yes	Yes	Yes	Yes	Yes	Yes	yes	Yes	Yes	Yes	Yes	COMPLETE	SOMEWHAT	Yes	Yes	Yes	COMPLETE	VERY LIK	0.006651	31	0	1	1	1	0	0
1620	Yes	Yes	Yes	Yes	Yes	COMPLETE	VERY LIK	No	No	Yes	Yes	Yes	No	Yes	No	No	No	No	Yes	SOMEWHAT	VERY LIK	No	Yes	Yes	Yes	Yes	Yes	Yes	Yes	yes	Yes	Yes	No/IDK	Yes	COMPLETE	VERY LIK	No/IDK	No/IDK	No/IDK	SOMEWHAT	VERY LIK	0.006766	28	1	1	1	5	0	4
1672	Yes	Yes	Yes	Yes	Yes	COMPLETE	VERY LIK	No	No	Yes	Yes	No	Yes	Yes	Yes	Yes	Yes	No	No	COMPLETE	VERY LIK																					0.00717	19	0	1	0	7	0	1
1743	Yes	Yes	Yes	Yes	Yes	COMPLETE	VERY LIK	Yes	Yes	Yes	Yes	No	Yes	Yes	Yes	Yes	Yes	No	Yes	COMPLETE	VERY LIK	No	Yes	Yes	Yes	Yes	Yes	Yes	Yes	yes	Yes	Yes	Yes	Yes	COMPLETE	VERY LIK	Yes	Yes	Yes	COMPLETE	VERY LIK	0.006664	25	0	0	1	1	1	0
1707	Yes	Yes	Yes	Yes	Yes	COMPLETE	VERY LIK	Yes	Yes	Yes	Yes	Yes	Yes	Yes	Yes	Yes	Yes	No	Yes	COMPLETE	VERY LIK	No	Yes	Yes	Yes	Yes	Yes	Yes	Yes	yes	Yes	Yes	Yes	Yes	COMPLETE	VERY LIK	Yes	Yes	Yes	COMPLETE	VERY LIK	0.006873	22	0	1	1	8	0	2
1648	No/IDK	Yes	Yes	Yes	Yes	COMPLETE	VERY LIK	No	Yes	Yes	Yes	No	Yes	Yes	Yes	Yes	No	No	Yes	COMPLETE	VERY LIK	No	Yes	Yes	Yes	Yes	Yes	Yes	Yes						COMPLETE	VERY LIK						0.00669	33	0	1	1	8	0	0
1692	Yes	Yes	Yes	Yes	Yes	SOMEWHAT	VERY LIK	No	Yes	Yes	Yes	No	Yes	Yes	Yes	Yes	No	No	Yes	SOMEWHAT	VERY LIK	No	Yes	Yes	Yes	Yes	Yes	Yes	Yes	yes	Yes	Yes	No/IDK	Yes	SOMEWHAT	VERY LIK	Yes	Yes	Yes	SOMEWHAT	VERY LIK	0.006769	23	0	1	1	5	0	2
1778	No/IDK	Yes	Yes	Yes	Yes	COMPLETE	VERY LIK	No	No	Yes	Yes	No	Yes	Yes	Yes	Yes	Yes	No	No	COMPLETE	VERY LIK	No	Yes	Yes	Yes	Yes	Yes	Yes	Yes	yes	Yes	No/IDK	Yes	Yes	COMPLETE	VERY LIK						0.006823	28	0	1	1	2	0	0
1775	Yes	Yes	Yes	Yes	Yes	COMPLETE	VERY LIK	Yes	Yes	Yes	Yes	No	Yes	Yes	Yes	Yes	Yes	No	Yes	COMPLETE	VERY LIK	No	Yes	Yes	Yes	Yes	Yes	Yes	Yes	yes	Yes	Yes	No/IDK	Yes	COMPLETE	VERY LIK	Yes	Yes	Yes	COMPLETE	VERY LIK	0.006416	42	1	1	1	8	0	4
1787	Yes	Yes	Yes	Yes	Yes	COMPLETE	VERY LIK	Yes	Yes	Yes	Yes	No	Yes	Yes	Yes	Yes	Yes	No	Yes	COMPLETE	VERY LIK	No	Yes	Yes	Yes	Yes	Yes	Yes	Yes	yes	Yes	Yes	No/IDK	Yes	COMPLETE	VERY LIK	Yes	Yes	Yes	COMPLETE	SOMEWHAT	0.006823	24	0	1	1	2	1	0
1763	Yes	Yes	Yes	Yes	Yes	COMPLETE	VERY LIK	Yes	Yes	Yes	Yes	No	Yes	Yes	Yes	Yes	Yes	No	Yes	COMPLETE	VERY LIK	No	Yes	Yes	Yes	Yes	Yes	Yes	Yes	yes	Yes	Yes	Yes	Yes	COMPLETE	VERY LIK	Yes	Yes	Yes	COMPLETE	VERY LIK	0.005833	20	1	1	1	7	0	1
1785	Yes	Yes	Yes	Yes	Yes	SOMEWHAT	SOMEWHAT	Yes	Yes	Yes	Yes	No	Yes	Yes	Yes	Yes	Yes	No	Yes	COMPLETE	VERY LIK	No	Yes	Yes	Yes	Yes	Yes	Yes	Yes	yes	Yes	Yes	No/IDK	Yes	COMPLETE	VERY LIK	Yes	Yes	Yes	COMPLETE	VERY LIK	0.006823	30	1	1	1	0	0	4
1794	Yes	Yes	Yes	Yes	Yes	COMPLETE	VERY LIK	No	Yes	Yes	Yes	No	Yes	Yes	Yes	Yes	Yes	No	Yes	COMPLETE	VERY LIK																Yes	Yes	Yes	COMPLETE	VERY LIK	0.006687	19	2	1	0	3	0	1
1779	Yes	Yes	Yes	Yes	Yes	COMPLETE	VERY LIK	Yes	Yes	Yes	Yes	No	Yes	Yes	Yes	Yes	Yes	No	Yes	COMPLETE	VERY LIK	No	Yes	Yes	Yes	Yes	Yes	Yes	Yes	yes	Yes	No/IDK	No/IDK	Yes	COMPLETE	VERY LIK	Yes	Yes	Yes	COMPLETE	VERY LIK	0.006823	33	1	1	1	3	2	0
1792	Yes	Yes	Yes	Yes	Yes	COMPLETE	VERY LIK	No	Yes	Yes	Yes	No	Yes	Yes	Yes	Yes	No	No	Yes	COMPLETE	VERY LIK																No/IDK	Yes	Yes	COMPLETE	VERY LIK	0.006687	22	0	1	1	3	0	1
1788	Yes	Yes	Yes	Yes	Yes	COMPLETE	VERY LIK	Yes	Yes	Yes	Yes	No	Yes	Yes	Yes	Yes	Yes	No	Yes	COMPLETE	VERY LIK	No	Yes	Yes	Yes	Yes	Yes	Yes	Yes	yes	Yes	Yes	Yes	Yes	COMPLETE	VERY LIK						0.006687	36	1	1	1	0	1	4
1774	Yes	Yes	Yes	Yes	Yes	COMPLETE	VERY LIK	Yes	Yes	Yes	Yes	No	Yes	Yes	Yes	Yes	Yes	No	Yes	COMPLETE	VERY LIK																Yes	Yes	Yes	COMPLETE	VERY LIK	0.006416	18	0	1	0	2	0	1
1781	Yes	Yes	Yes	Yes	Yes	COMPLETE	VERY LIK	Yes	Yes	Yes	Yes	No	Yes	Yes	Yes	Yes	Yes	No	Yes	COMPLETE	VERY LIK	No	Yes	Yes	Yes	Yes	Yes	Yes	Yes	yes	Yes	Yes	No/IDK	Yes	COMPLETE	VERY LIK	Yes	Yes	Yes	COMPLETE	VERY LIK	0.006823	27	1	1	1	6	0	0
1784	Yes	Yes	Yes	Yes	Yes	COMPLETE	VERY LIK	Yes	Yes	Yes	Yes	No	Yes	Yes	Yes	Yes	Yes	No	Yes	COMPLETE	VERY LIK																Yes	Yes	Yes	COMPLETE	VERY LIK	0.006823	19	1	1	1	6	0	1
1793	Yes	Yes	Yes	Yes	Yes	COMPLETE	VERY LIK	No	Yes	Yes	Yes	No	Yes	Yes	Yes	Yes	Yes	No	Yes	COMPLETE	VERY LIK	No	Yes	Yes	Yes	Yes	Yes	Yes	Yes						COMPLETE	VERY LIK						0.006687	28	0	1	1	7	0	0
1791	Yes	Yes	Yes	Yes	Yes	COMPLETE	VERY LIK	No	Yes	Yes	Yes	No	Yes	Yes	Yes	Yes	Yes	No	Yes	COMPLETE	VERY LIK	No	Yes	Yes	Yes	Yes	Yes	Yes	Yes	yes	Yes	Yes	No/IDK	Yes	COMPLETE	VERY LIK	No/IDK	Yes	Yes	COMPLETE	VERY LIK	0.006687	20	2	1	1	2	0	1
1783	Yes	Yes	Yes	Yes	Yes	COMPLETE	VERY LIK	Yes	Yes	Yes	Yes	No	Yes	Yes	Yes	Yes	Yes	No	Yes	COMPLETE	VERY LIK	No	Yes	Yes	Yes	Yes	Yes	Yes	Yes	yes	Yes	Yes	No/IDK	Yes	COMPLETE	VERY LIK	Yes	Yes	Yes	COMPLETE	VERY LIK	0.006823	27	0	1	1	6	0	0
1780	Yes	Yes	Yes	Yes	Yes	COMPLETE	VERY LIK	Yes	No	Yes	Yes	No	Yes	Yes	Yes	Yes	No	No	Yes	COMPLETE	VERY LIK	No	Yes	Yes	Yes	Yes	Yes	Yes	Yes	yes	Yes	Yes	No/IDK	Yes	COMPLETE	VERY LIK	Yes	Yes	Yes	COMPLETE	VERY LIK	0.006823	17	1	1	1	7	2	1
1773	Yes	Yes	Yes	Yes	Yes	COMPLETE	VERY LIK	No	Yes	Yes	Yes	No	Yes	Yes	Yes	Yes	No	No	Yes	COMPLETE	VERY LIK	No	Yes	Yes	Yes	Yes	Yes	Yes	Yes	yes	Yes	Yes	No/IDK	Yes	COMPLETE	VERY LIK	Yes	Yes	No/IDK	COMPLETE	VERY LIK	0.006416	30	1	1	1	8	0	4
1769	Yes	Yes	Yes	Yes	Yes	COMPLETE	VERY LIK	Yes	Yes	Yes	Yes	No	Yes	Yes	Yes	Yes	Yes	No	Yes	COMPLETE	VERY LIK	No	Yes	Yes	Yes	Yes	Yes	Yes	Yes	yes	Yes	Yes	Yes	Yes	COMPLETE	VERY LIK						0.006416	26	0	1	1	8	0	0
1765	Yes	Yes	Yes	Yes	Yes	COMPLETE	VERY LIK	No	No	Yes	Yes	No	Yes	Yes	Yes	Yes	Yes	No	Yes	COMPLETE	VERY LIK	No	Yes	Yes	Yes	Yes	Yes	Yes	Yes	yes	Yes	Yes	Yes	Yes	COMPLETE	VERY LIK	Yes	Yes	Yes	COMPLETE	VERY LIK	0.005833	20	0	1	1	7	0	2
1776	Yes	Yes	Yes	Yes	Yes	COMPLETE	VERY LIK	Yes	Yes	Yes	Yes	No	Yes	Yes	Yes	Yes	Yes	No	No	COMPLETE	VERY LIK																Yes	Yes	Yes	COMPLETE	VERY LIK	0.006823	19	0	1	1	2	0	1
1762	Yes	Yes	Yes	Yes	Yes	COMPLETE	VERY LIK	No	No	Yes	Yes	No	Yes	Yes	Yes	Yes	Yes	No	Yes	COMPLETE	VERY LIK	No	Yes	Yes	Yes	Yes	Yes	Yes	Yes	yes	Yes	Yes	Yes	Yes	COMPLETE	VERY LIK	Yes	Yes	Yes	COMPLETE	VERY LIK	0.005833	36	0	1	1	4	0	0
1786	Yes	Yes	Yes	Yes	Yes	SOMEWHAT	VERY LIK	Yes	Yes	Yes	Yes	No	Yes	Yes	Yes	Yes	Yes	No	Yes	COMPLETE	SOMEWHAT	No	Yes	Yes	Yes	Yes	Yes	Yes	Yes	yes	Yes	Yes	No/IDK	Yes	COMPLETE	SOMEWHAT	Yes	Yes	Yes	COMPLETE	VERY LIK	0.006823	28	1	1	1	4	0	0
1768	Yes	Yes	Yes	Yes	Yes	COMPLETE	VERY LIK	Yes	Yes	Yes	Yes	Yes	Yes	Yes	Yes	Yes	Yes	No	Yes	COMPLETE	VERY LIK																					0.006416	17	1	1	1	0	1	1
1795	Yes	Yes	Yes	Yes	Yes	COMPLETE	VERY LIK	No	Yes	Yes	Yes	No	Yes	Yes	Yes	Yes	No	No	Yes	COMPLETE	VERY LIK	No	Yes	Yes	Yes	Yes	Yes	Yes	Yes	yes	Yes	Yes	Yes	Yes	COMPLETE	VERY LIK	Yes	Yes	Yes	COMPLETE	VERY LIK	0.006687	21	1	1	1	6	0	2
1777	Yes	Yes	Yes	Yes	Yes	COMPLETE	VERY LIK	No	Yes	Yes	Yes	No	Yes	Yes	Yes	Yes	No	Yes	Yes	COMPLETE	VERY LIK																					0.006823	22	0	0	1	7	0	1
1796	Yes	Yes	Yes	Yes	Yes	COMPLETE	VERY LIK	No	Yes	Yes	Yes	No	Yes	Yes	Yes	Yes	Yes	No	Yes	COMPLETE	VERY LIK	No	Yes	Yes	Yes	Yes	Yes	Yes	Yes	yes	Yes	Yes	Yes	Yes	COMPLETE	VERY LIK	Yes	Yes	Yes	COMPLETE	VERY LIK	0.006687	28	1	1	1	8	0	0
1782	Yes	Yes	Yes	Yes	Yes	COMPLETE	VERY LIK	Yes	Yes	Yes	Yes	No	Yes	Yes	Yes	Yes	Yes	No	Yes	COMPLETE	VERY LIK	No	Yes	Yes	Yes	Yes	Yes	Yes	Yes	yes	Yes	Yes	No/IDK	Yes	COMPLETE	VERY LIK	Yes	Yes	Yes	COMPLETE	VERY LIK	0.006823	25	0	1	1	4	0	0
1767	Yes	Yes	Yes	Yes	Yes	COMPLETE	VERY LIK	Yes	Yes	Yes	Yes	No	Yes	Yes	Yes	Yes	Yes	No	Yes	COMPLETE	VERY LIK	No	Yes	Yes	Yes	Yes	Yes	Yes	Yes	yes	Yes	Yes	Yes	Yes	COMPLETE	VERY LIK						0.006416	24	0	1	1	3	1	0
1764	Yes	Yes	Yes	Yes	Yes	COMPLETE	VERY LIK	Yes	Yes	Yes	Yes	No	Yes	Yes	Yes	Yes	Yes	No	Yes	COMPLETE	VERY LIK	No	Yes	Yes	Yes	Yes	Yes	Yes	Yes	yes	Yes	Yes	Yes	Yes	COMPLETE	VERY LIK	Yes	Yes	Yes	COMPLETE	SOMEWHAT	0.005833	46	0	1	1	2	2	4
1790	Yes	Yes	Yes	Yes	Yes	COMPLETE	VERY LIK															No	Yes	Yes	Yes	Yes	Yes	Yes	Yes	yes	Yes	Yes	No/IDK	Yes	COMPLETE	VERY LIK	No/IDK	Yes	No/IDK	COMPLETE	VERY LIK	0.006687	27	0	1	1	0	1	0
1771	Yes	Yes	Yes	Yes	Yes	COMPLETE	VERY LIK	Yes	Yes	Yes	Yes	No	Yes	Yes	Yes	Yes	Yes	No	No	COMPLETE	VERY LIK	No	Yes	Yes	Yes	Yes	Yes	Yes	Yes	yes	Yes	No/IDK	No/IDK	Yes	COMPLETE	VERY LIK						0.006416	25	1	1	1	5	0	0
1770	No/IDK	Yes	Yes	Yes	Yes	COMPLETE	VERY LIK	Yes	Yes	Yes	Yes	No	Yes	Yes	Yes	Yes	Yes	No	Yes	COMPLETE	VERY LIK																					0.006416	17	1	1	1	0	1	1
1789	Yes	Yes	Yes	Yes	Yes	COMPLETE	VERY LIK	Yes	No	Yes	Yes	No	Yes	Yes	Yes	Yes	Yes	No	Yes	COMPLETE	VERY LIK	No	Yes	Yes	Yes	Yes	Yes	Yes	Yes	yes	No/IDK	No/IDK	No/IDK	Yes	COMPLETE	VERY LIK						0.006687	31	0	1	1	5	0	4
1797	Yes	Yes	Yes	Yes	Yes	COMPLETE	SOMEWHAT	Yes	Yes	Yes	Yes	No	Yes	Yes	Yes	Yes	No	No	Yes	COMPLETE	VERY LIK	No	Yes	Yes	Yes	Yes	Yes	Yes	Yes	yes	Yes	Yes	Yes	Yes	SOMEWHAT	SOMEWHAT	Yes	Yes	Yes	COMPLETE	VERY LIK	0.006687	32	0	0	1	2	1	4
1772	Yes	Yes	Yes	Yes	Yes	COMPLETE	VERY LIK	Yes	Yes	Yes	Yes	No	Yes	Yes	Yes	Yes	Yes	No	Yes	COMPLETE	VERY LIK																					0.006416	18	1	1	1	0	1	1
1766	Yes	Yes	Yes	Yes	Yes	COMPLETE	VERY LIK	Yes	Yes	Yes	Yes	No	Yes	Yes	Yes	Yes	Yes	No	Yes	COMPLETE	VERY LIK																					0.006808	24	0	1	0	7	0	2
1810	Yes	Yes	Yes	Yes	Yes	COMPLETE	VERY LIK	Yes	Yes	Yes	Yes	No	Yes	Yes	Yes	Yes	Yes	No	No	COMPLETE	VERY LIK	No	Yes	Yes	Yes	Yes	Yes	Yes	Yes	yes	Yes	No/IDK	No/IDK	Yes	COMPLETE	VERY LIK	Yes	Yes	Yes	COMPLETE	VERY LIK	0.006542	21	0	1	1	3	2	2
1941	Yes	Yes	Yes	Yes	Yes	COMPLETE	VERY LIK	Yes	Yes	Yes	Yes	No	Yes	Yes	Yes	Yes	Yes	No	Yes	COMPLETE	VERY LIK	No	Yes	Yes	Yes	Yes	Yes	Yes	Yes	yes	Yes	Yes	Yes	Yes	COMPLETE	VERY LIK	Yes	Yes	Yes	COMPLETE	VERY LIK	0.007165	27	0	1	1	4	1	0
1841	Yes	Yes	Yes	Yes	Yes	COMPLETE	VERY LIK	Yes	Yes	Yes	Yes	No	Yes	Yes	Yes	Yes	Yes	No	Yes	COMPLETE	VERY LIK	No	Yes	Yes	Yes	Yes	Yes	Yes	Yes	yes	Yes	Yes	Yes	Yes	COMPLETE	VERY LIK	Yes	Yes	Yes	COMPLETE	VERY LIK	0.006503	29	0	1	1	2	1	0
1812	Yes	Yes	Yes	Yes	Yes	COMPLETE	VERY LIK	Yes	Yes	Yes	Yes	No	Yes	Yes	Yes	Yes	Yes	No	Yes	COMPLETE	VERY LIK	No	Yes	Yes	Yes	Yes	Yes	Yes	Yes	yes	Yes	Yes	No/IDK	Yes	COMPLETE	VERY LIK	Yes	Yes	Yes	COMPLETE	VERY LIK	0.007149	28	0	1	1	3	1	4
1926	Yes	Yes	Yes	Yes	Yes	COMPLETE	VERY LIK	Yes	Yes	Yes	Yes	No	Yes	Yes	Yes	Yes	No	No	Yes	COMPLETE	VERY LIK																Yes	Yes	Yes	COMPLETE	VERY LIK	0.006872	27	0	1	0	4	2	0
1854	Yes	Yes	Yes	Yes	Yes	COMPLETE	VERY LIK	Yes	Yes	Yes	Yes	No	Yes	Yes	Yes	Yes	Yes	No	Yes	COMPLETE	VERY LIK																Yes	Yes	Yes	SOMEWHAT	SOMEWHAT	0.006777	22	0	1	1	7	0	2
1901	Yes	Yes	Yes	Yes	Yes	COMPLETE	VERY LIK	Yes	Yes	Yes	Yes	No	Yes	Yes	Yes	Yes	No	No	Yes	COMPLETE	VERY LIK	No	Yes	Yes	Yes	Yes	Yes	Yes	Yes	yes	Yes	Yes	Yes	Yes	COMPLETE	VERY LIK	Yes	Yes	Yes	COMPLETE	VERY LIK	0.006781	20	0	1	1	8	0	1
1895	No/IDK	No/IDK	Yes	Yes	Yes	COMPLETE	VERY LIK	No	Yes	Yes	Yes	No	Yes	Yes	Yes	Yes	Yes	No	Yes	COMPLETE	VERY LIK	No	Yes	Yes	Yes	Yes	Yes	Yes	Yes	yes	Yes	Yes	Yes	Yes	COMPLETE	VERY LIK	Yes	Yes	Yes	COMPLETE	VERY LIK	0.00689	18	0	1	1	6	0	1
1839	Yes	Yes	Yes	Yes	Yes	COMPLETE	VERY LIK	Yes	Yes	Yes	Yes	No	Yes	Yes	Yes	Yes	Yes	No	Yes	COMPLETE	VERY LIK	No	Yes	Yes	Yes	Yes	Yes	Yes	Yes	yes	Yes	Yes	Yes	Yes	COMPLETE	VERY LIK	Yes	Yes	Yes	COMPLETE	VERY LIK	0.006503	29	0	1	1	4	1	0
1825	No/IDK	Yes	Yes	Yes	Yes	COMPLETE	VERY LIK	Yes	Yes	Yes	Yes	No	Yes	Yes	Yes	Yes	Yes	No	Yes	COMPLETE	VERY LIK	No	Yes	Yes	Yes	Yes	Yes	Yes	Yes	yes	Yes	Yes	Yes	Yes	COMPLETE	VERY LIK	Yes	Yes	Yes	COMPLETE	VERY LIK	0.006782	37	1	1	1	4	0	4
1799	Yes	Yes	Yes	Yes	Yes	COMPLETE	SOMEWHAT	No	Yes	Yes	Yes	No	Yes	Yes	Yes	Yes	Yes	Yes	Yes	COMPLETE	SOMEWHAT	No	Yes	Yes	Yes	Yes	Yes	Yes	Yes	yes	Yes	Yes	Yes	Yes	COMPLETE	VERY LIK	Yes	Yes	Yes	SOMEWHAT	VERY LIK	0.006542	26	0	1	1	3	1	0
1829	Yes	Yes	Yes	Yes	Yes	COMPLETE	VERY LIK	No	No	Yes	Yes	No	Yes	Yes	Yes	Yes	Yes	Yes	Yes	COMPLETE	SOMEWHAT	No	Yes	Yes	Yes	Yes	Yes	Yes	Yes	yes	Yes	Yes	Yes	Yes	COMPLETE	VERY LIK	Yes	Yes	Yes	COMPLETE	SOMEWHAT	0.006782	18	0	1	1	7	0	1
1933	Yes	Yes	Yes	Yes	Yes	COMPLETE	VERY LIK	No	No	Yes	Yes	No	Yes	Yes	Yes	Yes	Yes	No	Yes	COMPLETE	VERY LIK	No	Yes	Yes	Yes	Yes	Yes	Yes	Yes	yes	Yes	Yes	No/IDK	Yes	COMPLETE	VERY LIK	Yes	Yes	No/IDK	COMPLETE	VERY LIK	0.006418	30	0	1	0	5	0	0
1848	Yes	Yes	Yes	Yes	Yes	COMPLETE	VERY LIK	No	Yes	Yes	Yes	No	Yes	Yes	Yes	Yes	Yes	No	Yes	COMPLETE	VERY LIK	No	Yes	Yes	Yes	Yes	Yes	Yes	Yes						COMPLETE	VERY LIK	Yes	Yes	Yes	COMPLETE	VERY LIK	0.006503	27	0	1	1	1	0	0
1943	Yes	Yes	Yes	Yes	Yes	COMPLETE	VERY LIK	Yes	Yes	Yes	Yes	No	Yes	Yes	Yes	Yes	Yes	Yes	Yes	COMPLETE	VERY LIK	No	Yes	Yes	Yes	Yes	No/IDK	Yes	Yes	yes	Yes	Yes	Yes	Yes	COMPLETE	VERY LIK	Yes	Yes	Yes	COMPLETE	VERY LIK	0.006882	36	0	1	1	6	0	4
1920	Yes	Yes	Yes	Yes	Yes	COMPLETE	VERY LIK	Yes	No	Yes	Yes	No	Yes	Yes	Yes	Yes	Yes	Yes	Yes	COMPLETE	VERY LIK	No	Yes	Yes	Yes	Yes	Yes	Yes	Yes	yes	Yes	Yes	Yes	Yes	COMPLETE	VERY LIK						0.006872	25	4	0	1	6	2	0
1813	Yes	Yes	Yes	Yes	Yes	COMPLETE	VERY LIK	Yes	Yes	Yes	Yes	No	Yes	Yes	Yes	Yes	Yes	No	Yes	COMPLETE	VERY LIK	No	Yes	Yes	Yes	Yes	Yes	Yes	Yes	yes	Yes	Yes	No/IDK	Yes	COMPLETE	VERY LIK	Yes	Yes	Yes	COMPLETE	VERY LIK	0.007149	31	0	1	1	7	0	0
1886	Yes	Yes	Yes	Yes	Yes	COMPLETE	VERY LIK	No	Yes	Yes	Yes	No	Yes	Yes	Yes	Yes	Yes	No	Yes	COMPLETE	VERY LIK	No	Yes	Yes	Yes	Yes	Yes	Yes	Yes	yes	Yes	Yes	Yes	Yes	COMPLETE	VERY LIK	Yes	Yes	Yes	COMPLETE	VERY LIK	0.00689	19	0	1	1	4	1	2
1802	Yes	Yes	Yes	Yes	Yes	COMPLETE	VERY LIK	No	No	Yes	Yes	No	Yes	Yes	Yes	Yes	Yes	No	Yes	COMPLETE	VERY LIK																					0.006542	17	1	1	1	0	1	1
1876	Yes	Yes	Yes	Yes	Yes	COMPLETE	VERY LIK	Yes	Yes	Yes	Yes	No	Yes	Yes	Yes	Yes	Yes	No	Yes	COMPLETE	VERY LIK																Yes	Yes	Yes	COMPLETE	VERY LIK	0.006695	31	1	1	1	0	1	4
1889	Yes	Yes	Yes	Yes	Yes	COMPLETE	VERY LIK	Yes	Yes	No	Yes	Yes	No	Yes	Yes	Yes	Yes	No	No	COMPLETE	VERY LIK																Yes	Yes	Yes	SOMEWHAT	SOMEWHAT	0.00689	20	0	1	1	5	0	0
1932	Yes	Yes	Yes	Yes	Yes	COMPLETE	VERY LIK	Yes	Yes	Yes	Yes	No	Yes	Yes	Yes	Yes	No	No	No	COMPLETE	VERY LIK	No	Yes	Yes	Yes	Yes	Yes	Yes	Yes	yes	Yes	Yes	Yes	Yes	COMPLETE	VERY LIK	Yes	Yes	Yes	COMPLETE	VERY LIK	0.006418	24	0	1	1	5	0	0
1945	Yes	Yes	Yes	Yes	Yes	COMPLETE	VERY LIK	Yes	Yes	Yes	Yes	No	Yes	Yes	Yes	Yes	Yes	No	Yes	COMPLETE	VERY LIK																Yes	Yes	Yes	COMPLETE	VERY LIK	0.006882	30	1	0	1	0	1	1
1865	Yes	Yes	Yes	Yes	Yes	COMPLETE	VERY LIK	No	No	Yes	Yes	No	Yes	Yes	Yes	Yes	Yes	No	Yes	COMPLETE	VERY LIK	No	Yes	Yes	Yes	Yes	Yes	Yes	Yes	yes	Yes	Yes	Yes	Yes	COMPLETE	VERY LIK	Yes	Yes	Yes	COMPLETE	VERY LIK	0.007065	21	0	1	1	7	0	1
1908	Yes	Yes	Yes	Yes	Yes	COMPLETE	VERY LIK	Yes	Yes	Yes	Yes	No	Yes	Yes	Yes	Yes	Yes	No	Yes	COMPLETE	VERY LIK																					0.006781	17	0	1	1	7	0	1
1847	Yes	Yes	Yes	Yes	Yes	COMPLETE	VERY LIK	Yes	Yes	Yes	Yes	No	Yes	Yes	Yes	Yes	Yes	No	Yes	COMPLETE	VERY LIK	No	Yes	Yes	Yes	Yes	Yes	Yes	Yes	no	Yes	Yes	Yes	Yes	COMPLETE	VERY LIK	Yes	Yes	Yes	COMPLETE	VERY LIK	0.006503	31	0	0	1	2	0	4
324	Yes	Yes	Yes	Yes	Yes	COMPLETE	VERY LIK	No	Yes	Yes	Yes	No	Yes	Yes	Yes	Yes	Yes	No	Yes	COMPLETE	VERY LIK	No	Yes	Yes	Yes	Yes	Yes	Yes	Yes	yes	Yes	Yes	Yes	Yes	COMPLETE	VERY LIK	Yes	Yes	Yes	COMPLETE	VERY LIK	0.006872	35	2	1	1	4	2	4
1845	Yes	Yes	Yes	Yes	Yes	COMPLETE	VERY LIK	No	Yes	Yes	Yes	Yes	Yes	Yes	Yes	Yes	Yes	Yes	Yes	COMPLETE	VERY LIK	No	Yes	Yes	Yes	Yes	Yes	Yes	Yes	yes	Yes	Yes	Yes	Yes	COMPLETE	VERY LIK	Yes	Yes	Yes	COMPLETE	VERY LIK	0.006503	24	0	1	1	5	0	2
1921	Yes	Yes	Yes	Yes	Yes	COMPLETE	VERY LIK	Yes	Yes	Yes	Yes	No	No	No	Yes	Yes	No	Yes	No	COMPLETE	VERY LIK	No	Yes	Yes	Yes	Yes	Yes	Yes	Yes		Yes	Yes	Yes	Yes	COMPLETE	VERY LIK						0.006872	28	2	1	1	4	0	0
1925	Yes	Yes	Yes	Yes	Yes	COMPLETE	VERY LIK	Yes	Yes	Yes	Yes	Yes	Yes	Yes	Yes	Yes	No	No	Yes	COMPLETE	VERY LIK	No	Yes	Yes	Yes	Yes	Yes	Yes	Yes	yes	Yes	Yes	Yes	Yes	COMPLETE	VERY LIK	Yes	Yes	Yes	COMPLETE	VERY LIK	0.006872	28	0	1	1	7	0	4
1887	Yes	Yes	Yes	Yes	Yes	COMPLETE	VERY LIK	No	Yes	Yes	Yes	No	Yes	Yes	Yes	Yes	Yes	No	Yes	COMPLETE	VERY LIK	No	Yes	Yes	Yes	Yes	Yes	Yes	Yes	yes	Yes	Yes	Yes	Yes	COMPLETE	VERY LIK	Yes	Yes	Yes	COMPLETE	VERY LIK	0.00689	31	0	1	1	4	0	2
1875	Yes	Yes	Yes	Yes	Yes	COMPLETE	VERY LIK	Yes	Yes	Yes	Yes	No	Yes	Yes	Yes	Yes	Yes	No	Yes	SOMEWHAT	SOMEWHAT																Yes	Yes	Yes	COMPLETE	VERY LIK	0.006695	20	0	1	1	2	1	0
1815	Yes	Yes	Yes	Yes	Yes	COMPLETE	VERY LIK	Yes	Yes	Yes	Yes	No	Yes	Yes	Yes	Yes	Yes	No	Yes	COMPLETE	VERY LIK	No	Yes	Yes	Yes	Yes	Yes	Yes	Yes	yes	Yes	Yes	Yes	Yes	COMPLETE	VERY LIK	Yes	Yes	Yes	SOMEWHAT	VERY LIK	0.007149	24	0	1	1	5	2	0
1855	Yes	Yes	Yes	Yes	Yes	COMPLETE	VERY LIK	Yes	Yes	Yes	Yes	No	Yes	Yes	Yes	Yes	Yes	Yes	Yes	COMPLETE	VERY LIK	No	Yes	Yes	Yes	Yes	Yes	Yes	Yes	yes	Yes	Yes	Yes	Yes	COMPLETE	VERY LIK						0.006777	25	0	1	1	3	1	0
1907	Yes	Yes	Yes	Yes	Yes	COMPLETE	VERY LIK	Yes	Yes	Yes	Yes	No	Yes	Yes	Yes	Yes	Yes	No	Yes	COMPLETE	VERY LIK																					0.006781	22	0	1	0	2	0	1
1835	No/IDK	Yes	Yes	Yes	Yes	COMPLETE	VERY LIK	Yes	No	Yes	Yes	Yes	Yes	Yes	Yes	Yes	Yes	No	Yes	COMPLETE	VERY LIK																No/IDK	Yes	Yes	COMPLETE	VERY LIK	0.006887	19	0	1	1	5	1	1
1814	Yes	Yes	Yes	Yes	Yes	COMPLETE	VERY LIK	Yes	Yes	Yes	Yes	No	Yes	Yes	Yes	Yes	Yes	No	Yes	COMPLETE	VERY LIK	No	Yes	Yes	Yes	Yes	Yes	Yes	Yes	yes	Yes	Yes	Yes	Yes	COMPLETE	VERY LIK	Yes	Yes	Yes	COMPLETE	VERY LIK	0.007149	25	0	1	1	3	1	0
1879	Yes	Yes	Yes	Yes	Yes	COMPLETE	VERY LIK	Yes	Yes	No	Yes	No	Yes	Yes	Yes	Yes	Yes	No	Yes	COMPLETE	VERY LIK																					0.00689	20	2	1	0	2	0	1
1929	Yes	Yes	Yes	Yes	Yes	COMPLETE	VERY LIK	No	No	Yes	Yes	No	Yes	Yes	Yes	Yes	No	No	Yes	COMPLETE	VERY LIK																Yes	Yes	Yes	COMPLETE	VERY LIK	0.006418	20	0	1	1	5	0	1
1896	No/IDK	Yes	Yes	Yes	Yes	COMPLETE	VERY LIK	No	Yes	Yes	Yes	No	Yes	Yes	Yes	Yes	Yes	No	Yes	COMPLETE	VERY LIK	No	Yes	Yes	Yes	Yes	Yes	Yes	Yes	no	Yes	Yes	No/IDK	Yes	COMPLETE	VERY LIK	No/IDK	Yes	Yes	SOMEWHAT	VERY LIK	0.00689	33	0	1	1	4	1	0
1838	No/IDK	No/IDK	No/IDK	No/IDK	No/IDK	SOMEWHAT	SOMEWHAT																														Yes	Yes	Yes	COMPLETE	VERY LIK	0.006887	24	1	1	1	3	1	4
1922	Yes	Yes	Yes	Yes	Yes	COMPLETE	VERY LIK	Yes	No	Yes	Yes	No	Yes	Yes	Yes	Yes	Yes	Yes	Yes	COMPLETE	VERY LIK	No	Yes	Yes	Yes	Yes	Yes	Yes	Yes		Yes	Yes	Yes	Yes	COMPLETE	VERY LIK						0.006872	28	0	1	1	4	0	0
1860	Yes	Yes	Yes	Yes	Yes	COMPLETE	VERY LIK	Yes	Yes	Yes	Yes	No	Yes	Yes	Yes	Yes	Yes	No	Yes	COMPLETE	VERY LIK																Yes	Yes	Yes	COMPLETE	SOMEWHAT	0.006777	39	0	1	0	0	1	4
1915	Yes	Yes	Yes	Yes	Yes	COMPLETE	VERY LIK	No	Yes	Yes	Yes	No	Yes	Yes	Yes	Yes	Yes	No	Yes	COMPLETE	VERY LIK	No	Yes	Yes	Yes	Yes	Yes	Yes	Yes	yes	Yes	Yes	Yes	Yes	COMPLETE	VERY LIK	Yes	Yes	Yes	COMPLETE	VERY LIK	0.006872	25	1	0	1	4	0	0
1831	Yes	Yes	Yes	Yes	Yes	COMPLETE	VERY LIK	No	No	Yes	Yes	Yes	Yes	Yes	No	No	No	No	Yes	COMPLETE	VERY LIK	No	Yes	Yes	Yes	Yes	Yes	Yes	Yes	yes	Yes	Yes	Yes	Yes	COMPLETE	VERY LIK	Yes	Yes	Yes	COMPLETE	VERY LIK	0.006782	27	0	1	1	3	2	4
1938	Yes	Yes	Yes	Yes	Yes	COMPLETE	VERY LIK	Yes	Yes	Yes	Yes	No	Yes	Yes	Yes	Yes	Yes	No	Yes	COMPLETE	VERY LIK	No	Yes	Yes	Yes	Yes	Yes	Yes	Yes	yes	Yes	Yes	Yes	Yes	COMPLETE	VERY LIK	Yes	Yes	Yes	COMPLETE	VERY LIK	0.007165	18	0	1	1	7	0	1
1824	Yes	Yes	Yes	Yes	Yes	SOMEWHAT	SOMEWHAT	No	Yes	Yes	Yes	Yes	Yes	Yes	Yes	Yes	Yes	No	Yes	SOMEWHAT	SOMEWHAT	No	Yes	Yes	Yes	Yes	Yes	Yes	Yes	yes	Yes	Yes	Yes	Yes	COMPLETE	VERY LIK	Yes	Yes	Yes	SOMEWHAT	VERY LIK	0.006782	36	0	1	1	0	1	4
1880	Yes	Yes	Yes	Yes	Yes	COMPLETE	VERY LIK	Yes	Yes	Yes	Yes	No	Yes	Yes	Yes	Yes	Yes	No	Yes	COMPLETE	VERY LIK																Yes	Yes	Yes	COMPLETE	VERY LIK	0.00689	19	0	1	1	5	0	2
1811	Yes	Yes	Yes	Yes	Yes	COMPLETE	VERY LIK	Yes	No	Yes	Yes	No	Yes	Yes	Yes	Yes	Yes	Yes	Yes	COMPLETE	VERY LIK	No	Yes	Yes	Yes	Yes	Yes	Yes	Yes	yes	Yes	Yes	No/IDK	Yes	COMPLETE	VERY LIK						0.006542	20	0	1	1	2	0	2
1881	No/IDK	Yes	Yes	No/IDK	Yes	COMPLETE	VERY LIK	Yes	Yes	Yes	Yes	No	Yes	Yes	Yes	Yes	Yes	No	No	COMPLETE	VERY LIK	No	Yes	Yes	Yes	Yes	Yes	Yes	Yes	yes	Yes	Yes	No/IDK	Yes	COMPLETE	VERY LIK	No/IDK	No/IDK	No/IDK	COMPLETE	VERY LIK	0.007065	21	1	0	1	6	0	2
1856	Yes	Yes	Yes	Yes	Yes	COMPLETE	VERY LIK	Yes	Yes	Yes	Yes	No	Yes	Yes	Yes	Yes	Yes	Yes	No	COMPLETE	VERY LIK	No	Yes	Yes	Yes	Yes	Yes	Yes	Yes	yes	Yes	Yes	Yes	Yes	COMPLETE	VERY LIK	Yes	Yes	Yes	COMPLETE	VERY LIK	0.006777	35	0	1	1	0	1	4
1809	Yes	Yes	Yes	Yes	Yes	COMPLETE	VERY LIK	Yes	Yes	Yes	Yes	No	Yes	Yes	Yes	Yes	Yes	No	Yes	COMPLETE	VERY LIK																Yes	Yes	Yes	COMPLETE	VERY LIK	0.006542	19	0	1	1	7	0	1
1853	Yes	Yes	Yes	Yes	Yes	COMPLETE	VERY LIK	Yes	Yes	Yes	Yes	No	Yes	Yes	Yes	Yes	Yes	No	Yes	COMPLETE	VERY LIK																No/IDK	Yes	Yes	SOMEWHAT	SOMEWHAT	0.006777	30	0	1	1	0	1	4
1804	Yes	Yes	Yes	Yes	Yes	COMPLETE	VERY LIK	No	No	Yes	Yes	No	Yes	Yes	Yes	Yes	Yes	No	Yes	COMPLETE	VERY LIK	No	Yes	Yes	Yes	Yes	Yes	Yes	Yes	yes	Yes	No/IDK	No/IDK	Yes	COMPLETE	VERY LIK	Yes	Yes	Yes	COMPLETE	VERY LIK	0.006542	27	2	1	1	0	1	0
1877	Yes	Yes	Yes	Yes	Yes	COMPLETE	VERY LIK	Yes	Yes	Yes	Yes	No	Yes	Yes	Yes	Yes	Yes	No	Yes	COMPLETE	VERY LIK																Yes	Yes	Yes	COMPLETE	VERY LIK	0.006695	25	0	1	1	8	0	2
1806	No/IDK	No/IDK	No/IDK	No/IDK	No/IDK	COMPLETE	VERY LIK	Yes	Yes	Yes	Yes	No	Yes	Yes	Yes	Yes	Yes	No	Yes	COMPLETE	VERY LIK	No	Yes	Yes	Yes	Yes	Yes	Yes	Yes	yes	Yes	Yes	Yes	Yes	COMPLETE	VERY LIK	Yes	Yes	Yes	COMPLETE	VERY LIK	0.006542	17	0	1	1	0	1	1
1851	Yes	Yes	Yes	Yes	Yes	COMPLETE	VERY LIK	Yes	No	Yes	No	Yes	No	No	No	No	No	Yes	No	COMPLETE	VERY LIK	No	Yes	Yes	Yes	Yes	Yes	Yes	Yes	yes	Yes	Yes	No/IDK	Yes	COMPLETE	VERY LIK						0.006834	24	0	0	1	6	0	0
1893	No/IDK	Yes	Yes	Yes	Yes	COMPLETE	VERY LIK	No	Yes	Yes	Yes	No	Yes	Yes	Yes	Yes	Yes	No	Yes	COMPLETE	VERY LIK	No	Yes	Yes	Yes	Yes	Yes	Yes	Yes						COMPLETE	VERY LIK	Yes	Yes	No/IDK	COMPLETE	VERY LIK	0.00689	24	0	1	1	6	0	0
1910	Yes	Yes	Yes	Yes	Yes	SOMEWHAT	VERY LIK	No	Yes	Yes	Yes	No	Yes	Yes	Yes	Yes	No	No	Yes	SOMEWHAT	VERY LIK																Yes	Yes	Yes	SOMEWHAT	VERY LIK	0.006781	18	0	1	1	7	0	1
1899	No/IDK	Yes	Yes	Yes	Yes	COMPLETE	VERY LIK	No	No	Yes	Yes	No	Yes	Yes	Yes	Yes	Yes	No	Yes	COMPLETE	VERY LIK	No	Yes	Yes	Yes	Yes	Yes	Yes	Yes	yes	Yes	Yes	No/IDK	Yes	COMPLETE	VERY LIK	No/IDK	Yes	Yes	COMPLETE	VERY LIK	0.006781	22	1	1	1	0	1	2
1866	Yes	Yes	Yes	Yes	Yes	COMPLETE	VERY LIK	No	Yes	Yes	Yes	No	Yes	Yes	Yes	Yes	Yes	No	Yes	COMPLETE	VERY LIK	No	Yes	Yes	Yes	Yes	Yes	Yes	Yes	yes	Yes	Yes	Yes	Yes	COMPLETE	VERY LIK	No/IDK	Yes	Yes	COMPLETE	VERY LIK	0.005826	27	0	1	1	0	1	0
1818	Yes	Yes	Yes	Yes	Yes	COMPLETE	VERY LIK	No	Yes	Yes	Yes	No	Yes	Yes	Yes	Yes		No	Yes	COMPLETE	VERY LIK	No	Yes	Yes	Yes	Yes	Yes	Yes	Yes	yes	Yes	Yes	Yes	Yes	COMPLETE	VERY LIK	Yes	Yes	Yes	COMPLETE	VERY LIK	0.007149	21	1	1	1	0	1	0
1798	Yes	Yes	Yes	Yes	Yes	COMPLETE	VERY LIK	No	Yes	Yes	Yes	No	Yes	Yes	Yes	Yes	Yes	No	Yes	COMPLETE	VERY LIK	No	Yes	Yes	Yes	Yes	Yes	Yes	Yes	no	Yes	Yes	Yes	Yes	SOMEWHAT	VERY LIK	Yes	Yes	Yes	SOMEWHAT	VERY LIK	0.006542	18	0	1	1	0	1	2
1828	No/IDK	Yes	Yes	Yes	Yes	COMPLETE	VERY LIK	Yes	Yes	Yes	Yes	No	Yes	Yes	Yes	Yes	Yes	No	Yes	COMPLETE	VERY LIK	No	Yes	Yes	Yes	Yes	Yes	Yes	Yes	yes	Yes	No/IDK	No/IDK	Yes	SOMEWHAT	SOMEWHAT	No/IDK	Yes	Yes	COMPLETE	VERY LIK	0.006782	28	0	1	1	3	0	4
1935	Yes	Yes	Yes	Yes	Yes	COMPLETE	VERY LIK	Yes	Yes	Yes	Yes	No	Yes	Yes	Yes	Yes	Yes	No	Yes	COMPLETE	VERY LIK	No	Yes	Yes	Yes	Yes	Yes	Yes	Yes	yes	Yes	Yes	No/IDK	Yes	COMPLETE	VERY LIK	Yes	Yes	Yes	COMPLETE	VERY LIK	0.006418	20	0	1	1	7	0	1
1944	Yes	Yes	Yes	Yes	Yes	COMPLETE	VERY LIK	No	Yes	Yes	Yes	No	Yes	Yes	Yes	Yes	Yes	No	Yes	COMPLETE	VERY LIK	No	Yes	Yes	Yes	Yes	Yes	Yes	Yes	yes	Yes	Yes	Yes	Yes	COMPLETE	VERY LIK	Yes	Yes	Yes	COMPLETE	VERY LIK	0.006882	28	0	1	1	7	0	0
1905	Yes	Yes	Yes	Yes	Yes	COMPLETE	VERY LIK	No	Yes	Yes	Yes	No	Yes	Yes	Yes	Yes	No	No	Yes	COMPLETE	VERY LIK																Yes	Yes	Yes	COMPLETE	VERY LIK	0.006781	18	0	1	1	7	0	1
1909	Yes	Yes	Yes	Yes	Yes	COMPLETE	VERY LIK	Yes	Yes	Yes	Yes	No	Yes	Yes	Yes	Yes	Yes	No	Yes	COMPLETE	VERY LIK	No	Yes	Yes	Yes	Yes	Yes	Yes	Yes	yes	Yes	Yes	Yes	Yes	COMPLETE	VERY LIK						0.006781	18	0	1	1	6	2	1
1946	Yes	Yes	Yes	Yes	Yes	COMPLETE	VERY LIK	No	No	Yes	Yes	No	Yes	Yes	Yes	Yes	No	No	Yes	COMPLETE	VERY LIK																Yes	Yes	Yes	COMPLETE	VERY LIK	0.006882	20	0	0	1	8	0	2
1904	Yes	Yes	Yes	Yes	Yes	COMPLETE	VERY LIK	No	Yes	Yes	Yes	No	Yes	Yes	Yes	Yes		No	Yes	COMPLETE	VERY LIK																Yes	Yes	Yes	COMPLETE	VERY LIK	0.006781	22	0	1	1	3	1	2
1928	No/IDK	Yes	Yes	Yes	Yes	COMPLETE	VERY LIK	Yes	Yes	Yes	Yes	Yes	Yes	Yes	Yes	Yes	Yes	No	Yes	COMPLETE	VERY LIK																Yes	Yes	Yes	COMPLETE	VERY LIK	0.006872	21	2	1	1	5	2	2
1930	Yes	Yes	Yes	Yes	Yes	COMPLETE	VERY LIK	No	Yes	Yes	Yes	No	Yes	Yes	Yes	Yes	No	No	Yes	COMPLETE	VERY LIK	No	Yes	Yes	Yes	Yes	Yes	Yes	Yes	yes	Yes	Yes	Yes	Yes	COMPLETE	VERY LIK	Yes	Yes	Yes	COMPLETE	VERY LIK	0.006418	25	0	1	1	4	0	0
1872	Yes	Yes	Yes	Yes	Yes	SOMEWHAT	VERY LIK	No	No	Yes	Yes	No	Yes	Yes	Yes	Yes	No	No	Yes	SOMEWHAT	VERY LIK	No	Yes	Yes	Yes	Yes	Yes	Yes	Yes	no	Yes	No/IDK	No/IDK	Yes	NEITHER	SOMEWHAT	Yes	Yes	Yes	SOMEWHAT	SOMEWHAT	0.006088	19	4	0	1	4	0	1
1898	No/IDK	Yes	Yes	Yes	Yes	COMPLETE	VERY LIK	No	No	Yes	Yes	No	Yes	Yes	Yes	Yes	Yes	No	Yes	COMPLETE	VERY LIK	No	Yes	Yes	Yes	Yes	Yes	Yes	Yes	yes	Yes	No/IDK	No/IDK	Yes	COMPLETE	VERY LIK	No/IDK	Yes	Yes	COMPLETE	VERY LIK	0.006781	20	0	1	1	5	1	2
1947	Yes	Yes	Yes	Yes	Yes	COMPLETE	VERY LIK	No	No	Yes	Yes	No	Yes	Yes	Yes	Yes	Yes	No	Yes	COMPLETE	VERY LIK	No	Yes	Yes	Yes	Yes	Yes	Yes	Yes	no	Yes	Yes	Yes	Yes	COMPLETE	VERY LIK						0.006882	41	0	1	1	5	0	4
1861	No/IDK	Yes	Yes	Yes	Yes	COMPLETE	VERY LIK	Yes	Yes	Yes	Yes	No	Yes	Yes	Yes	Yes	Yes	No	Yes	COMPLETE	VERY LIK	No	Yes	Yes	Yes	Yes	Yes	Yes	Yes	yes	Yes	Yes	No/IDK	Yes	COMPLETE	VERY LIK	Yes	Yes	Yes	COMPLETE	VERY LIK	0.007065	22	0	1	1	4	2	2
1836	No/IDK	Yes	Yes	Yes	Yes	COMPLETE	VERY LIK	Yes	Yes	Yes	Yes	No	Yes	Yes	Yes	Yes	Yes	No	Yes	COMPLETE	VERY LIK																Yes	Yes	Yes	COMPLETE	VERY LIK	0.006887	16	0	1	1	5	1	1
1912	Yes	Yes	Yes	Yes	Yes	SOMEWHAT	SOMEWHAT	No	Yes	Yes	Yes	No	Yes	Yes	Yes	Yes	No	Yes	Yes	SOMEWHAT	VERY LIK	No	Yes	Yes	Yes	Yes	Yes	Yes	Yes	yes	Yes	Yes	No/IDK	Yes	SOMEWHAT	VERY LIK	Yes	Yes	Yes	SOMEWHAT	VERY LIK	0.006781	28	0	1	1	3	1	4
1927	No/IDK	Yes	Yes	Yes	Yes	SOMEWHAT	SOMEWHAT	Yes	Yes	Yes	Yes	No	Yes	Yes	Yes	Yes	Yes	No	Yes	SOMEWHAT	SOMEWHAT	No	Yes	Yes	Yes	Yes	Yes	Yes	Yes	yes	Yes	Yes	Yes	Yes	SOMEWHAT	SOMEWHAT	Yes	Yes	Yes	SOMEWHAT	SOMEWHAT	0.006872	20	0	1	1	0	1	2
1800	Yes	Yes	Yes	Yes	Yes	COMPLETE	SOMEWHAT	No	Yes	Yes	Yes	No	Yes	Yes	Yes	Yes	Yes	No	Yes	COMPLETE	SOMEWHAT																Yes	Yes	Yes	COMPLETE	VERY LIK	0.006542	27	0	1	1	0	1	0
1859	Yes	Yes	Yes	Yes	Yes	COMPLETE	SOMEWHAT	Yes	Yes	Yes	Yes	No	Yes	Yes	Yes	Yes	Yes	No	Yes	COMPLETE	VERY LIK	No	Yes	Yes	Yes	Yes	Yes	Yes	Yes	yes	Yes	Yes	Yes	Yes	SOMEWHAT	VERY LIK	No/IDK	Yes	Yes	SOMEWHAT	SOMEWHAT	0.006777	32	4	1	1	4	1	0
1894	Yes	Yes	Yes	Yes	Yes	COMPLETE	VERY LIK	No	Yes	Yes	Yes	No	Yes	Yes	Yes	Yes	No	No	Yes	COMPLETE	VERY LIK																Yes	Yes	Yes	COMPLETE	VERY LIK	0.00689	18	0	1	1	3	1	1
1934	Yes	Yes	Yes	Yes	Yes	COMPLETE	VERY LIK	No	Yes	Yes	Yes	No	Yes	Yes	Yes	Yes	Yes	No	Yes	COMPLETE	VERY LIK	No	Yes	Yes	Yes	Yes	Yes	Yes	Yes	yes	Yes	Yes	No/IDK	Yes	COMPLETE	VERY LIK	No/IDK	Yes	Yes	COMPLETE	VERY LIK	0.006418	29	2	1	1	8	0	0
1819	No/IDK	No/IDK	No/IDK	No/IDK	Yes	COMPLETE	VERY LIK	Yes	Yes	Yes	Yes	No	Yes	Yes	Yes	Yes	Yes	No	No	COMPLETE	VERY LIK																					0.006782	18	4	1	1	4	1	1
1919	Yes	Yes	Yes	Yes	Yes	COMPLETE	VERY LIK	Yes	Yes	Yes	Yes	No	Yes	Yes	Yes	Yes	Yes	No	Yes	COMPLETE	VERY LIK	No	Yes	Yes	Yes	Yes	Yes	Yes	Yes	yes	Yes	Yes	Yes	Yes	COMPLETE	VERY LIK	Yes	Yes	Yes	COMPLETE	VERY LIK	0.006872	33	0	1	1	4	0	0
1885	Yes	Yes	Yes	Yes	Yes	COMPLETE	VERY LIK	No	No	Yes	Yes	No	Yes	Yes	Yes	Yes	Yes	No	Yes	COMPLETE	VERY LIK	No	Yes	Yes	Yes	Yes	Yes	Yes	Yes	yes	Yes	Yes	Yes	Yes	COMPLETE	VERY LIK	Yes	Yes	Yes	COMPLETE	VERY LIK	0.00689	21	0	1	0	4	0	2
1936	Yes	Yes	Yes	Yes	Yes	COMPLETE	VERY LIK	No	Yes	Yes	Yes	No	Yes	Yes	Yes	Yes	Yes	No	Yes	COMPLETE	VERY LIK																Yes	Yes	Yes	COMPLETE	VERY LIK	0.006418	36	0	1	1	5	0	4
1918	Yes	Yes	Yes	Yes	Yes	COMPLETE	VERY LIK	Yes	Yes	Yes	Yes	No	Yes	Yes	Yes	Yes	Yes	No	Yes	COMPLETE	VERY LIK	No	Yes	Yes	Yes	Yes	Yes	Yes	Yes	yes	Yes	Yes	Yes	Yes	COMPLETE	VERY LIK	Yes	Yes	Yes	COMPLETE	VERY LIK	0.006872	20	0	1	1	7	0	2
1850	Yes	Yes	Yes	Yes	Yes	COMPLETE	VERY LIK	No	No	Yes	No	Yes	No	No	No	No	No	Yes	Yes	SOMEWHAT	SOMEWHAT	No	Yes	Yes	Yes	Yes	Yes	Yes	Yes	yes	Yes	Yes	Yes	Yes	COMPLETE	VERY LIK	Yes	Yes	Yes	COMPLETE	VERY LIK	0.006834	30	2	1	1	2	0	4
1817	Yes	Yes	Yes	Yes	Yes	COMPLETE	VERY LIK	No	Yes	Yes	Yes	No	Yes	Yes	Yes	Yes	Yes	No	Yes	COMPLETE	VERY LIK	No	Yes	Yes	No/IDK	No/IDK	Yes	Yes	Yes	yes	Yes	Yes	Yes	Yes	COMPLETE	VERY LIK	Yes	Yes	Yes	COMPLETE	VERY LIK	0.007149	18	2	1	1	3	1	1
1937	Yes	Yes	Yes	Yes	Yes	COMPLETE	VERY LIK	No	Yes	Yes	Yes	No	Yes	Yes	Yes	Yes	Yes	No	Yes	COMPLETE	VERY LIK	No	Yes	Yes	Yes	Yes	Yes	Yes	Yes	yes	Yes	Yes	Yes	Yes	COMPLETE	VERY LIK	Yes	Yes	Yes	COMPLETE	VERY LIK	0.007165	31	0	1	1	2	2	0
1842	Yes	Yes	Yes	Yes	Yes	COMPLETE	VERY LIK	Yes	Yes	Yes	Yes	No	Yes	Yes	Yes	Yes	Yes	No	Yes	COMPLETE	VERY LIK	No	Yes	Yes	Yes	Yes	Yes	Yes	Yes	yes	Yes	Yes	Yes	Yes	COMPLETE	VERY LIK	Yes	Yes	Yes	COMPLETE	VERY LIK	0.006503	22	0	1	1	7	2	2
1871	No/IDK	Yes	Yes	Yes	Yes	SOMEWHAT	VERY LIK	No	No	Yes	Yes	No	Yes	Yes	Yes	Yes	No	Yes	Yes	SOMEWHAT	VERY LIK	No	No/IDK	No/IDK	No/IDK	No/IDK	Yes	No/IDK	Yes	yes	Yes	No/IDK	No/IDK	Yes	SOMEWHAT	VERY LIK	Yes	Yes	Yes	SOMEWHAT	VERY LIK	0.006088	22	2	1	1	6	0	2
1805	Yes	Yes	Yes	Yes	Yes	COMPLETE	VERY LIK	No	No	Yes	Yes	No	Yes	Yes	Yes	Yes	Yes	No	Yes	COMPLETE	VERY LIK																Yes	Yes	Yes	COMPLETE	VERY LIK	0.006542	18	0	1	1	6	0	1
1914	Yes	Yes	Yes	Yes	Yes	COMPLETE	VERY LIK	Yes	Yes	Yes	Yes	Yes	Yes	Yes	Yes	Yes	Yes	No	Yes	COMPLETE	VERY LIK																Yes	Yes	Yes	COMPLETE	VERY LIK	0.006781	18	0	1	1	8	0	1
1830	Yes	Yes	Yes	Yes	Yes	COMPLETE	VERY LIK	No	No	Yes	Yes	No	Yes	Yes	Yes	Yes	Yes	Yes	Yes	COMPLETE	VERY LIK																Yes	Yes	Yes	COMPLETE	VERY LIK	0.006782	24	0	1	0	4	0	2
1948	No/IDK	No/IDK	Yes	Yes	Yes	SOMEWHAT	VERY LIK															No	Yes	Yes	Yes	Yes	Yes	Yes	Yes	yes	No/IDK	No/IDK	No/IDK	Yes	COMPLETE	VERY LIK						0.006882	38	2	1	1	3	0	4
1858	Yes	Yes	Yes	Yes	Yes	COMPLETE	VERY LIK	No	Yes	Yes	Yes	Yes	Yes	Yes	Yes	Yes	No	No	Yes	COMPLETE	VERY LIK	No	Yes	Yes	Yes	Yes	Yes	Yes	Yes	yes	Yes	Yes	Yes	Yes	COMPLETE	VERY LIK						0.006777	21	0	1	1	6	0	0
1939	Yes	Yes	Yes	Yes	Yes	COMPLETE	VERY LIK	No	No	Yes	Yes	No	Yes	Yes	Yes	Yes	Yes	No	Yes	COMPLETE	VERY LIK	No	Yes	Yes	Yes	Yes	Yes	Yes	Yes						COMPLETE	VERY LIK	Yes	Yes	Yes	COMPLETE	VERY LIK	0.007165	34	0	1	1	6	0	4
1923	Yes	Yes	Yes	Yes	Yes	COMPLETE	SOMEWHAT	No	No	Yes	Yes	No	Yes	Yes	Yes	Yes	Yes	No	Yes	COMPLETE	VERY LIK	No	Yes	Yes	Yes	Yes	Yes	Yes	Yes	yes	Yes	Yes	Yes	Yes	COMPLETE	VERY LIK	Yes	Yes	Yes	COMPLETE	VERY LIK	0.006872	48	4	0	1	5	2	4
1900	Yes	Yes	Yes	Yes	Yes	COMPLETE	VERY LIK	No	No	Yes	Yes	Yes	No	No	No	No	No	Yes	No	COMPLETE	SOMEWHAT																Yes	Yes	Yes	COMPLETE	VERY LIK	0.006781	17	1	1	1	0	1	1
1870	Yes	Yes	Yes	Yes	Yes	COMPLETE	VERY LIK	No	No	Yes	Yes	Yes	Yes	Yes	No	No	No	Yes	Yes	COMPLETE	VERY LIK	No	Yes	Yes	Yes	Yes	Yes	Yes	Yes	yes	Yes	Yes	Yes	Yes	COMPLETE	VERY LIK	Yes	Yes	Yes	COMPLETE	VERY LIK	0.006088	20	0	1	1	3	0	1
1883	Yes	Yes	Yes	Yes	Yes	COMPLETE	VERY LIK	Yes	Yes	Yes	Yes	No	Yes	Yes	Yes	Yes	No	No	Yes	COMPLETE	VERY LIK	No	Yes	Yes	Yes	Yes	Yes	Yes	Yes						COMPLETE	VERY LIK	Yes	Yes	Yes	COMPLETE	VERY LIK	0.00689	21	0	1	0	7	0	2
1882	Yes	Yes	Yes	Yes	Yes	COMPLETE	VERY LIK	No	Yes	Yes	Yes	No	Yes	Yes	Yes	Yes	Yes	No	No	COMPLETE	VERY LIK	No	Yes	Yes	Yes	Yes	Yes	Yes	Yes	no	Yes	No/IDK	No/IDK	Yes	COMPLETE	VERY LIK	Yes	Yes	Yes	COMPLETE	VERY LIK	0.00689	27	4	1	1	0	1	0
1803	Yes	Yes	Yes	Yes	Yes	COMPLETE	VERY LIK	No	No	Yes	Yes	No	Yes	Yes	Yes	Yes	Yes	No	Yes	COMPLETE	VERY LIK	No	Yes	Yes	Yes	Yes	Yes	Yes	Yes	yes	No/IDK	Yes	No/IDK	Yes	COMPLETE	VERY LIK	Yes	Yes	Yes	COMPLETE	VERY LIK	0.006542	34	1	1	1	5	2	4
1931	Yes	Yes	Yes	Yes	Yes	COMPLETE	VERY LIK	Yes	No	Yes	Yes	No	Yes	Yes	Yes	Yes	No	No	Yes	COMPLETE	VERY LIK	No	Yes	Yes	Yes	Yes	Yes	Yes	Yes	yes	Yes	Yes	Yes	Yes	COMPLETE	VERY LIK	Yes	Yes	Yes	COMPLETE	VERY LIK	0.006418	30	0	0	1	8	0	0
1890	Yes	Yes	Yes	Yes	Yes	COMPLETE	VERY LIK	Yes	No	No	Yes	No	Yes	Yes	Yes	Yes	Yes	No	Yes	COMPLETE	VERY LIK																Yes	Yes	Yes	SOMEWHAT	VERY LIK	0.00689	28	0	1	1	3	0	0
1940	No/IDK	No/IDK	Yes	Yes	Yes	COMPLETE	VERY LIK	No	Yes	Yes	Yes	No	Yes	Yes	Yes	Yes	Yes	No	Yes	COMPLETE	VERY LIK	No	Yes	Yes	Yes	Yes	Yes	Yes	Yes						COMPLETE	VERY LIK	Yes	Yes	Yes	COMPLETE	VERY LIK	0.007165	25	0	0	1	7	0	0
1874	Yes	Yes	Yes	Yes	Yes	SOMEWHAT	SOMEWHAT	No	No	Yes	Yes	No	Yes	Yes	Yes	Yes	Yes	No	Yes	COMPLETE	VERY LIK	No	No/IDK	Yes	Yes	Yes	Yes	Yes	Yes	yes	Yes	Yes	Yes	Yes	COMPLETE	VERY LIK	Yes	Yes	Yes	COMPLETE	VERY LIK	0.006695	22	0	1	1	7	0	2
1867	Yes	Yes	Yes	Yes	Yes	SOMEWHAT	VERY LIK	No	Yes	Yes	Yes	No	Yes	Yes	Yes	Yes	No	No	Yes	SOMEWHAT	VERY LIK	No	Yes	Yes	Yes	Yes	Yes	Yes	Yes	yes	Yes	Yes	No/IDK	Yes	SOMEWHAT	VERY LIK	Yes	Yes	Yes	COMPLETE	VERY LIK	0.005826	29	1	0	1	0	1	0
1906	Yes	Yes	Yes	Yes	Yes	COMPLETE	VERY LIK	No	No	Yes	No	Yes	No	No	No	No	No	Yes	Yes	COMPLETE	VERY LIK	No	Yes	Yes	No/IDK	Yes	Yes	Yes	Yes	yes	Yes	No/IDK	Yes	Yes	COMPLETE	VERY LIK	Yes	Yes	Yes	COMPLETE	VERY LIK	0.006781	40	2	1	0	7	0	4
1807	No/IDK	No/IDK	Yes	Yes	Yes	COMPLETE	VERY LIK	Yes	Yes	Yes	Yes	Yes	Yes	Yes	Yes	Yes	Yes	No	Yes	COMPLETE	VERY LIK																					0.006542	18	0	1	0	4	2	1
1862	Yes	Yes	Yes	Yes	Yes	COMPLETE	VERY LIK	Yes	Yes	Yes	Yes	No	Yes	Yes	Yes	Yes	Yes	No	Yes	COMPLETE	VERY LIK	No	Yes	Yes	Yes	Yes	Yes	Yes	Yes	yes	Yes	Yes	Yes	Yes	COMPLETE	VERY LIK	Yes	Yes	Yes	COMPLETE	VERY LIK	0.007065	30	0	1	1	7	2	4
1808	Yes	Yes	Yes	Yes	Yes	COMPLETE	VERY LIK	Yes	Yes	Yes	Yes	No	Yes	Yes	Yes	Yes	Yes	No	Yes	COMPLETE	VERY LIK	Yes/IDK	Yes	Yes	Yes	Yes	Yes	Yes	Yes	yes	Yes	Yes	Yes	Yes	COMPLETE	VERY LIK						0.006542	24	0	1	1	3	2	0
1892	Yes	Yes	Yes	Yes	Yes	COMPLETE	VERY LIK	Yes	Yes	Yes	Yes	No	Yes	Yes	Yes	Yes	Yes	No	Yes	COMPLETE	VERY LIK																Yes	Yes	Yes	COMPLETE	VERY LIK	0.00689	20	1	1	1	0	1	2
1849	Yes	Yes	Yes	Yes	Yes	COMPLETE	VERY LIK	No	No	Yes	Yes	No	Yes	Yes	Yes	Yes	Yes	No	Yes	COMPLETE	VERY LIK	No	Yes	Yes	Yes	Yes	Yes	Yes	Yes	yes	Yes	Yes	Yes	Yes	COMPLETE	VERY LIK	Yes	Yes	Yes	COMPLETE	VERY LIK	0.006834	33	0	1	1	0	2	4
1820	Yes	Yes	Yes	Yes	Yes	COMPLETE	VERY LIK	Yes	Yes	Yes	Yes	Yes	Yes	Yes	Yes	Yes	Yes	No	Yes	COMPLETE	VERY LIK	No	Yes	Yes	Yes	Yes	Yes	Yes	Yes	yes	Yes	No/IDK	Yes	Yes	COMPLETE	VERY LIK						0.006782	24	0	1	1	2	1	0
1833	Yes	Yes	Yes	Yes	Yes	SOMEWHAT	SOMEWHAT	No	No	Yes	Yes	No	Yes	Yes	Yes	Yes	Yes	No	Yes	COMPLETE	VERY LIK																Yes	Yes	Yes	SOMEWHAT	SOMEWHAT	0.006782	19	1	1	0	2	1	2
1891	Yes	Yes	Yes	Yes	Yes	COMPLETE	VERY LIK	Yes	Yes	Yes	Yes	No	Yes	Yes	Yes	Yes	Yes	No	No	COMPLETE	VERY LIK	No	Yes	Yes	Yes	Yes	Yes	Yes	Yes	yes	Yes	Yes	No/IDK	Yes	COMPLETE	VERY LIK	Yes	Yes	Yes	COMPLETE	VERY LIK	0.00689	31	1	1	1	1	0	4
1844	Yes	Yes	Yes	Yes	Yes	COMPLETE	VERY LIK	No	Yes	Yes	Yes	No	Yes	Yes	Yes	Yes	Yes	No	Yes	COMPLETE	VERY LIK	No	Yes	Yes	Yes	Yes	Yes	Yes	Yes	yes	Yes	Yes	No/IDK	Yes	COMPLETE	VERY LIK	Yes	Yes	Yes	COMPLETE	VERY LIK	0.006503	18	0	1	1	2	0	1
1902	Yes	Yes	Yes	Yes	Yes	COMPLETE	VERY LIK	Yes	Yes	Yes	Yes	No	Yes	Yes	Yes	Yes	No	No	Yes	COMPLETE	VERY LIK																Yes	Yes	Yes	COMPLETE	VERY LIK	0.006781	19	0	1	1	7	0	1
1864	Yes	Yes	Yes	Yes	Yes	COMPLETE	VERY LIK		Yes	Yes	Yes	No	Yes	Yes	Yes	Yes	Yes	No	Yes	COMPLETE	VERY LIK	No	Yes	Yes	Yes	Yes	Yes	Yes	Yes	yes	No/IDK	No/IDK	No/IDK	Yes	COMPLETE	VERY LIK	Yes	Yes	Yes	COMPLETE	VERY LIK	0.007065	20	0	1	1	4	1	1
1832	Yes	Yes	Yes	Yes	Yes	COMPLETE	SOMEWHAT	No	No	Yes	Yes	No	Yes	Yes	Yes	Yes	Yes	No	Yes	COMPLETE	VERY LIK																Yes	Yes	Yes	COMPLETE	VERY LIK	0.006782	22	0	1	1	5	0	2
1863	Yes	Yes	Yes	Yes	Yes	COMPLETE	VERY LIK	Yes	Yes	Yes	Yes	No	Yes	Yes	Yes	Yes	Yes	Yes	Yes	COMPLETE	SOMEWHAT	No	Yes	Yes	Yes	Yes	Yes	Yes	Yes	yes	Yes	Yes	Yes	Yes	COMPLETE	VERY LIK	Yes	Yes	Yes	COMPLETE	VERY LIK	0.007065	29	0	1	1	6	0	0
1924	Yes	Yes	Yes	Yes	Yes	COMPLETE	VERY LIK	Yes	Yes	Yes	Yes	No	Yes	Yes	Yes	Yes	No	Yes	Yes	COMPLETE	VERY LIK	No	Yes	Yes	Yes	Yes	Yes	Yes	Yes	yes	Yes	Yes	Yes	Yes	COMPLETE	VERY LIK	Yes	Yes	Yes	COMPLETE	VERY LIK	0.006872	24	2	1	1	5	2	0
1826	Yes	Yes	Yes	Yes	Yes	COMPLETE	VERY LIK	No	Yes	Yes	Yes	Yes	Yes	Yes	Yes	Yes	Yes	No	Yes	COMPLETE	VERY LIK																No/IDK	Yes	Yes	COMPLETE	VERY LIK	0.006782	32	0	1	1	8	0	0
1846	Yes	Yes	Yes	Yes	Yes	COMPLETE	VERY LIK	No	Yes	Yes	Yes	Yes	Yes	No	No	Yes	No	Yes	Yes	COMPLETE	VERY LIK	No	Yes	Yes	Yes	Yes	Yes	Yes	Yes	yes	Yes	Yes	Yes	Yes	COMPLETE	VERY LIK	Yes	Yes	Yes	COMPLETE	VERY LIK	0.006503	26	0	0	1	5	0	0
1801	Yes	Yes	Yes	Yes	Yes	COMPLETE	VERY LIK	No	No	Yes	Yes	No	Yes	Yes	Yes	Yes	No	No	Yes	COMPLETE	VERY LIK																No/IDK	No/IDK	Yes	COMPLETE	VERY LIK	0.006542	19	0	1	1	8	0	1
1827	Yes	Yes	Yes	Yes	Yes	COMPLETE	VERY LIK	Yes	Yes	Yes	Yes	No	Yes	Yes	Yes	Yes	Yes	No	Yes	COMPLETE	VERY LIK																Yes	Yes	Yes	COMPLETE	VERY LIK	0.006782	20	0	1	1	7	0	1
1897	Yes	Yes	Yes	Yes	Yes	COMPLETE	VERY LIK	No	Yes	Yes	Yes	No	Yes	Yes	Yes	Yes	No	No	Yes	COMPLETE	VERY LIK																No/IDK	Yes	Yes	COMPLETE	VERY LIK	0.00689	17	0	1	1	4	1	2
1840	Yes	Yes	Yes	Yes	Yes	COMPLETE	VERY LIK	Yes	Yes	Yes	Yes	No	Yes	Yes	Yes	Yes	Yes	No	Yes	COMPLETE	VERY LIK	No	Yes	Yes	Yes	Yes	Yes	Yes	Yes	yes	Yes	Yes	Yes	Yes	COMPLETE	VERY LIK	Yes	Yes	Yes	COMPLETE	VERY LIK	0.006503	20	0	1	1	0	1	1
1911	Yes	Yes	Yes	Yes	Yes	SOMEWHAT	VERY LIK	No	Yes	Yes	Yes	No	Yes	Yes	Yes	Yes	No	No	Yes	SOMEWHAT	VERY LIK	No	Yes	Yes	Yes	Yes	Yes	Yes	Yes	yes	Yes	No/IDK	No/IDK	Yes	SOMEWHAT	VERY LIK	Yes	Yes	Yes	SOMEWHAT	VERY LIK	0.006781	18	0	1	1	7	0	1
1822	Yes	Yes	Yes	Yes	Yes	COMPLETE	VERY LIK	Yes	Yes	Yes	Yes	No	Yes	Yes	Yes	Yes	Yes	No	Yes	COMPLETE	VERY LIK	No	Yes	Yes	Yes	Yes	Yes	Yes	Yes	yes	Yes	Yes	Yes	Yes	COMPLETE	VERY LIK						0.006782	35	4	1	1	5	0	4
1821	Yes	No/IDK	No/IDK	No/IDK	Yes	COMPLETE	VERY LIK	Yes	Yes	Yes	Yes	Yes	Yes	Yes	Yes	Yes	Yes	Yes	No	COMPLETE	VERY LIK	No	Yes	Yes	Yes	Yes	Yes	Yes	Yes	yes	Yes	No/IDK	Yes	No/IDK	COMPLETE	VERY LIK	Yes	Yes	Yes	COMPLETE	VERY LIK	0.006782	20	0	1	1	2	1	1
1917	Yes	Yes	Yes	Yes	Yes	COMPLETE	VERY LIK	No	No	Yes	Yes	No	Yes	Yes	Yes	Yes	Yes	Yes	Yes	SOMEWHAT	SOMEWHAT																Yes	Yes	Yes	COMPLETE	VERY LIK	0.006872	23	1	0	1	2	0	2
1913	Yes	Yes	Yes	Yes	Yes	COMPLETE	VERY LIK	Yes	Yes	Yes	Yes	No	Yes	Yes	Yes	Yes	Yes	No	Yes	COMPLETE	VERY LIK	Yes/IDK	Yes	Yes	Yes	Yes	Yes	Yes	Yes	yes	Yes	Yes	Yes	Yes	COMPLETE	VERY LIK	Yes	Yes	Yes	COMPLETE	VERY LIK	0.006781	20	0	1	1	8	0	1
1888	Yes	Yes	Yes	Yes	Yes	COMPLETE	VERY LIK	No	Yes	Yes	Yes	No	Yes	Yes	Yes	Yes	Yes	No	Yes	COMPLETE	VERY LIK	No	Yes	Yes	Yes	Yes	Yes	Yes	Yes	yes	Yes	Yes	Yes	Yes	COMPLETE	VERY LIK	Yes	Yes	Yes	COMPLETE	VERY LIK	0.00689	18	0	0	1	8	0	1
1843	Yes	Yes	Yes	Yes	Yes	COMPLETE	VERY LIK	Yes	Yes	Yes	Yes	No	Yes	Yes	Yes	Yes	Yes	No	Yes	COMPLETE	VERY LIK	No	Yes	Yes	Yes	Yes	Yes	Yes	Yes	yes	Yes	Yes	Yes	Yes	COMPLETE	VERY LIK	Yes	Yes	Yes	COMPLETE	VERY LIK	0.006503	25	0	0	1	0	1	2
1868	Yes	Yes	Yes	Yes	Yes	COMPLETE	SOMEWHAT	No	Yes	Yes	Yes	No	Yes	Yes	Yes	Yes	No	No	Yes	SOMEWHAT	VERY LIK																Yes	Yes	Yes	SOMEWHAT	VERY LIK	0.005826	17	0	1	1	5	0	1
1837	No/IDK	No/IDK	No/IDK	No/IDK	No/IDK	COMPLETE	VERY LIK	Yes	Yes	Yes	Yes	No	Yes	Yes	Yes	Yes	No	No	Yes	COMPLETE	VERY LIK	No	Yes	Yes	Yes	Yes	Yes	Yes	Yes	yes	Yes	Yes	No/IDK	Yes	COMPLETE	VERY LIK	No/IDK	Yes	No/IDK	COMPLETE	VERY LIK	0.006887	31	4	1	1	5	0	4
1816	Yes	Yes	Yes	Yes	Yes	COMPLETE	VERY LIK	No	Yes	Yes	Yes	Yes	Yes	No	No	No	No	Yes	Yes	SOMEWHAT	SOMEWHAT																Yes	Yes	Yes	COMPLETE	VERY LIK	0.007149	23	0	0	1	0	1	2
1916	Yes	Yes	Yes	Yes	Yes	COMPLETE	VERY LIK	Yes	Yes	Yes	Yes	No	Yes	Yes	Yes	Yes	Yes	No	No	COMPLETE	VERY LIK	No	Yes	Yes	Yes	Yes	Yes	Yes	Yes	yes	Yes	Yes	Yes	Yes	COMPLETE	VERY LIK	No/IDK	Yes	Yes	COMPLETE	VERY LIK	0.006872	25	0	1	1	5	2	0
1823	Yes	Yes	Yes	Yes	Yes	COMPLETE	VERY LIK	No	Yes	Yes	Yes	No	Yes	Yes	Yes	Yes	Yes	No	Yes	COMPLETE	VERY LIK	No	Yes	Yes	Yes	Yes	Yes	Yes	Yes	yes	Yes	No/IDK	No/IDK	Yes	COMPLETE	VERY LIK						0.006782	21	0	0	1	8	0	2
1942	Yes	Yes	Yes	Yes	Yes	COMPLETE	VERY LIK	Yes	Yes	Yes	Yes	No	Yes	Yes	Yes	Yes	Yes	No	Yes	COMPLETE	VERY LIK																Yes	Yes	Yes	COMPLETE	VERY LIK	0.006882	16	0	1	1	6	0	1
1873	Yes	Yes	Yes	Yes	Yes	COMPLETE	VERY LIK	No	No	Yes	Yes	No	Yes	Yes	Yes	Yes	Yes	No	Yes	SOMEWHAT	SOMEWHAT	No	Yes	Yes	Yes	Yes	Yes	Yes	Yes	yes	Yes	Yes	Yes	Yes	COMPLETE	VERY LIK	Yes	Yes	Yes	COMPLETE	VERY LIK	0.006695	24	0	1	1	2	0	1
1857	Yes	Yes	Yes	Yes	Yes	COMPLETE	VERY LIK	Yes	Yes	Yes	Yes	No	Yes	Yes	Yes	Yes	Yes	No	Yes	SOMEWHAT	VERY LIK	No	Yes	Yes	Yes	Yes	Yes	Yes	Yes	yes	Yes	Yes	Yes	Yes	COMPLETE	VERY LIK						0.006777	35	0	1	1	0	1	4
1878	Yes	Yes	Yes	Yes	Yes	COMPLETE	VERY LIK	No	No	Yes	Yes	Yes	Yes	Yes	No	No	No	Yes	Yes	COMPLETE	VERY LIK	No	Yes	Yes	Yes	Yes	Yes	Yes	Yes	yes	Yes	Yes	Yes	Yes	COMPLETE	VERY LIK	Yes	Yes	Yes	COMPLETE	VERY LIK	0.006695	24	0	1	1	5	0	0
1903	Yes	Yes	Yes	Yes	Yes	COMPLETE	VERY LIK	Yes	Yes	Yes	Yes	No	Yes	Yes	Yes	Yes	No	Yes	Yes	COMPLETE	VERY LIK	No	Yes	Yes	Yes	Yes	Yes	Yes	Yes	no	Yes	Yes	Yes	Yes	COMPLETE	VERY LIK	Yes	Yes	Yes	COMPLETE	VERY LIK	0.006781	25	0	1	1	3	0	0
1852	Yes	Yes	Yes	Yes	Yes	COMPLETE	VERY LIK	Yes	Yes	Yes	Yes	No	Yes	Yes	Yes	Yes	Yes	No	Yes	COMPLETE	VERY LIK	No	Yes	Yes	Yes	Yes	Yes	Yes	Yes	yes	Yes	No/IDK	Yes	No/IDK	COMPLETE	VERY LIK						0.006834	34	0	1	1	3	0	4
1869	Yes	Yes	Yes	Yes	Yes	COMPLETE	VERY LIK	No	Yes	Yes	Yes	Yes	Yes	Yes	Yes	Yes	Yes	No	Yes	COMPLETE	VERY LIK	No	Yes	Yes	Yes	Yes	Yes	Yes	Yes	yes	Yes	Yes	Yes	Yes	COMPLETE	VERY LIK	Yes	Yes	Yes	COMPLETE	VERY LIK	0.006088	26	4	1	1	5	0	0
1834	Yes	Yes	Yes	Yes	Yes	COMPLETE	VERY LIK	Yes	Yes	Yes	No	Yes	Yes	Yes	No	No	Yes	Yes	Yes	COMPLETE	VERY LIK	No	Yes	Yes	Yes	Yes	Yes	Yes	Yes	yes	Yes	Yes	Yes	Yes	COMPLETE	VERY LIK						0.006887	32	0	1	1	4	0	4
1884	Yes	Yes	Yes	Yes	Yes	COMPLETE	VERY LIK	No	Yes	Yes	Yes	No	Yes	Yes	Yes	Yes	Yes	No	Yes	COMPLETE	VERY LIK	No	Yes	Yes	Yes	Yes	Yes	Yes	Yes	yes	Yes	Yes	Yes	Yes	COMPLETE	VERY LIK	Yes	Yes	Yes	SOMEWHAT	SOMEWHAT	0.00689	36	0	1	1	7	0	4
[truncated: 26 more columns]
